# Supplementary material for: Integrated multi-omics identifies macrophage ARG1-mediated deacetylation with causal and diagnostic implications in ischemic stroke
Source: iScience. 2026 Mar 6;29(4):115269. doi: 10.1016/j.isci.2026.115269 (PMC13018907; doi:10.1016/j.isci.2026.115269)
Supplement: Data S1. Tables S1–S13 [file mmc2.zip]

Archive with 26 entries (26 files):
-  Supplementary Table11.xlsx
- __MACOSX/._ Supplementary Table11.xlsx
-  Supplementary Table12.xlsx
- __MACOSX/._ Supplementary Table12.xlsx
-  Supplementary Table13.xlsx
- __MACOSX/._ Supplementary Table13.xlsx
-  Supplementary Table10.xlsx
- __MACOSX/._ Supplementary Table10.xlsx
-  Supplementary Table9.xlsx
- __MACOSX/._ Supplementary Table9.xlsx
-  Supplementary Table8.xlsx
- __MACOSX/._ Supplementary Table8.xlsx
-  Supplementary Table7.xlsx
- __MACOSX/._ Supplementary Table7.xlsx
-  Supplementary Table6.xlsx
- __MACOSX/._ Supplementary Table6.xlsx
-  Supplementary Table5.xlsx
- __MACOSX/._ Supplementary Table5.xlsx
-  Supplementary Table4.xlsx
- __MACOSX/._ Supplementary Table4.xlsx
-  Supplementary Table3.xlsx
- __MACOSX/._ Supplementary Table3.xlsx
-  Supplementary Table2.xlsx
- __MACOSX/._ Supplementary Table2.xlsx
-  Supplementary Table1.xlsx
- __MACOSX/._ Supplementary Table1.xlsx
