# Supplementary material for: Integrated multi-omics identifies macrophage ARG1-mediated deacetylation with causal and diagnostic implications in ischemic stroke
Source: iScience. 2026 Mar 6;29(4):115269. doi: 10.1016/j.isci.2026.115269 (PMC13018907; doi:10.1016/j.isci.2026.115269)
Supplement: Data S1. Tables S1–S13 [file mmc2.zip › Supplementary Table11.xlsx]

## Sheet: Supplementary Table 11
Integrated Correlation Coefficient Matrix of Immune Indicators (Pearson & Spearman)
ID	Activated.B.cell	Activated.CD4.T.cell	Activated.CD8.T.cell	Activated.dendritic.cell	CD56bright.natural.killer.cell	CD56dim.natural.killer.cell	Eosinophil	Gamma.delta.T.cell	Immature..B.cell	Immature.dendritic.cell	MDSC	Macrophage	Mast.cell	Monocyte	Natural.killer.T.cell	Natural.killer.cell	Neutrophil	Plasmacytoid.dendritic.cell	Regulatory.T.cell	T.follicular.helper.cell	Type.1.T.helper.cell	Type.17.T.helper.cell	Type.2.T.helper.cell
Activated.B.cell	1	0.343047	0.352971	-0.3539	-0.211737	0.115187	-0.196104	-0.347347	0.7096	-0.314276	-0.201833	-0.566539	-0.346981	0.0170986	-0.243471	-0.164928	-0.475881	-0.304389	-0.22524	0.155886	0.0183039	0.248172	0.248793
Activated.CD4.T.cell	0.343047	1	0.589242	-0.649131	-0.130512	-0.099821	0.0782978	-0.172004	0.312403	-0.0362321	-0.121976	-0.506801	0.0607139	-0.492912	-0.290718	-0.38804	-0.415073	-0.379337	-0.0710972	-0.0471007	0.114765	0.202736	0.562491
Activated.CD8.T.cell	0.352971	0.589242	1	-0.489927	-0.179094	-0.16713	-0.208199	-0.124532	0.333733	-0.184594	-0.271621	-0.560435	-0.295325	-0.507819	-0.293322	-0.410774	-0.429265	-0.520853	-0.164307	-0.148101	-0.0144323	0.155635	0.492818
Activated.dendritic.cell	-0.3539	-0.649131	-0.489927	1	0.246007	-0.0411055	0.161897	0.106568	-0.277538	0.155536	0.1791	0.554857	0.270254	0.378371	0.194863	0.333499	0.593635	0.507574	0.229331	-0.121965	0.0297465	-0.0632497	-0.435443
CD56bright.natural.killer.cell	-0.211737	-0.130512	-0.179094	0.246007	1	0.0542386	-0.0777655	0.0543482	-0.164735	0.0664013	0.0294177	0.228653	0.181359	0.187005	0.0522872	0.20318	0.0316144	0.211956	0.0549639	-0.212692	0.0698815	-0.0040229	-0.0648098
CD56dim.natural.killer.cell	0.115187	-0.099821	-0.16713	-0.0411055	0.0542386	1	-0.0207145	-0.203451	0.131921	-0.0494018	0.190741	0.0219198	-0.151941	0.227041	0.608449	0.105957	0.0282855	0.140123	-0.0737166	0.467986	0.294298	0.0220816	-0.0833329
Eosinophil	-0.196104	0.0782978	-0.208199	0.161897	-0.0777655	-0.0207145	1	0.12257	-0.0792056	0.396555	0.228413	0.309596	0.466651	-0.171143	0.0367383	-0.0017323	0.282688	0.133773	0.338941	0.0271063	0.0218729	0.0291725	0.0388619
Gamma.delta.T.cell	-0.347347	-0.172004	-0.124532	0.106568	0.0543482	-0.203451	0.12257	1	-0.405081	0.0307118	0.188914	0.307185	0.119231	-0.0911439	-0.0304091	0.158323	0.275117	0.0957303	0.385608	-0.12556	-0.189206	-0.145988	-0.0452693
Immature..B.cell	0.7096	0.312403	0.333733	-0.277538	-0.164735	0.131921	-0.0792056	-0.405081	1	-0.224573	-0.149969	-0.437436	-0.143635	0.0916605	-0.251861	-0.104454	-0.407241	-0.250849	-0.134801	0.179481	0.0707163	0.344106	0.247651
Immature.dendritic.cell	-0.314276	-0.0362321	-0.184594	0.155536	0.0664013	-0.0494018	0.396555	0.0307118	-0.224573	1	0.202929	0.418183	0.327394	0.0347607	0.0472103	0.072193	0.217722	0.00011479	0.347373	0.128613	0.00953807	-0.0627853	0.0129192
MDSC	-0.201833	-0.121976	-0.271621	0.1791	0.0294177	0.190741	0.228413	0.188914	-0.149969	0.202929	1	0.359973	0.284029	0.141777	0.191951	0.334359	0.386026	0.288709	0.423463	0.136909	0.127329	-0.107006	-0.108717
Macrophage	-0.566539	-0.506801	-0.560435	0.554857	0.228653	0.0219198	0.309596	0.307185	-0.437436	0.418183	0.359973	1	0.382154	0.320919	0.227161	0.354526	0.606711	0.503911	0.35115	-0.0435788	-0.0598425	-0.280658	-0.409354
Mast.cell	-0.346981	0.0607139	-0.295325	0.270254	0.181359	-0.151941	0.466651	0.119231	-0.143635	0.327394	0.284029	0.382154	1	0.123369	0.0950729	0.196204	0.25709	0.280116	0.244061	0.035486	0.134023	0.0801657	-0.0458433
Monocyte	0.0170986	-0.492912	-0.507819	0.378371	0.187005	0.227041	-0.171143	-0.0911439	0.0916605	0.0347607	0.141777	0.320919	0.123369	1	0.260471	0.325907	0.0610948	0.201797	0.0738835	0.266659	0.080771	-0.0267984	-0.424335
Natural.killer.T.cell	-0.243471	-0.290718	-0.293322	0.194863	0.0522872	0.608449	0.0367383	-0.0304091	-0.251861	0.0472103	0.191951	0.227161	0.0950729	0.260471	1	0.138845	0.279197	0.316103	0.0543743	0.441089	0.362186	-0.201797	-0.0890829
Natural.killer.cell	-0.164928	-0.38804	-0.410774	0.333499	0.20318	0.105957	-0.0017323	0.158323	-0.104454	0.072193	0.334359	0.354526	0.196204	0.325907	0.138845	1	0.320851	0.356759	0.242443	0.154926	-0.0175682	-0.0214815	-0.383599
Neutrophil	-0.475881	-0.415073	-0.429265	0.593635	0.0316144	0.0282855	0.282688	0.275117	-0.407241	0.217722	0.386026	0.606711	0.25709	0.0610948	0.279197	0.320851	1	0.651537	0.377943	-0.113977	0.099221	-0.244901	-0.285239
Plasmacytoid.dendritic.cell	-0.304389	-0.379337	-0.520853	0.507574	0.211956	0.140123	0.133773	0.0957303	-0.250849	0.00011479	0.288709	0.503911	0.280116	0.201797	0.316103	0.356759	0.651537	1	0.165121	0.0208867	0.240789	-0.108879	-0.26476
Regulatory.T.cell	-0.22524	-0.0710972	-0.164307	0.229331	0.0549639	-0.0737166	0.338941	0.385608	-0.134801	0.347373	0.423463	0.35115	0.244061	0.0738835	0.0543743	0.242443	0.377943	0.165121	1	0.0304926	-0.0927405	-0.0961947	0.060286
T.follicular.helper.cell	0.155886	-0.0471007	-0.148101	-0.121965	-0.212692	0.467986	0.0271063	-0.12556	0.179481	0.128613	0.136909	-0.0435788	0.035486	0.266659	0.441089	0.154926	-0.113977	0.0208867	0.0304926	1	0.220038	0.108263	0.0621227
Type.1.T.helper.cell	0.0183039	0.114765	-0.0144323	0.0297465	0.0698815	0.294298	0.0218729	-0.189206	0.0707163	0.00953807	0.127329	-0.0598425	0.134023	0.080771	0.362186	-0.0175682	0.099221	0.240789	-0.0927405	0.220038	1	0.173532	0.11872
Type.17.T.helper.cell	0.248172	0.202736	0.155635	-0.0632497	-0.0040229	0.0220816	0.0291725	-0.145988	0.344106	-0.0627853	-0.107006	-0.280658	0.0801657	-0.0267984	-0.201797	-0.0214815	-0.244901	-0.108879	-0.0961947	0.108263	0.173532	1	0.0619557
Type.2.T.helper.cell	0.248793	0.562491	0.492818	-0.435443	-0.0648098	-0.0833329	0.0388619	-0.0452693	0.247651	0.0129192	-0.108717	-0.409354	-0.0458433	-0.424335	-0.0890829	-0.383599	-0.285239	-0.26476	0.060286	0.0621227	0.11872	0.0619557	1
Immune Indicators: Integrated BH-Adjusted FDR Matrix
ID	Activated.B.cell	Activated.CD4.T.cell	Activated.CD8.T.cell	Activated.dendritic.cell	CD56bright.natural.killer.cell	CD56dim.natural.killer.cell	Eosinophil	Gamma.delta.T.cell	Immature..B.cell	Immature.dendritic.cell	MDSC	Macrophage	Mast.cell	Monocyte	Natural.killer.T.cell	Natural.killer.cell	Neutrophil	Plasmacytoid.dendritic.cell	Regulatory.T.cell	T.follicular.helper.cell	Type.1.T.helper.cell	Type.17.T.helper.cell	Type.2.T.helper.cell
Activated.B.cell	NA	0.000260184	0.00017078	0.000165648	0.0337336	0.278809	0.0506489	0.000218601	0	0.000944625	0.0432062	4.54053e-11	0.000218741	0.866255	0.0127966	0.107539	1.02191e-07	0.00142067	0.0226822	0.130757	0.862249	0.0113168	0.0111759
Activated.CD4.T.cell	0.000260184	NA	3.85216e-12	0	0.214743	0.356141	0.485375	0.0917567	0.0010178	0.761248	0.246334	9.49145e-09	0.592211	2.72696e-08	0.00249693	3.00802e-05	6.30444e-06	4.48633e-05	0.531277	0.683623	0.279596	0.0430399	6.28561e-11
Activated.CD8.T.cell	0.00017078	3.85216e-12	NA	3.3138e-08	0.0764881	0.103135	0.037484	0.238841	0.000399663	0.0673991	0.00496903	7.06823e-11	0.00211989	9.48198e-09	0.00225478	8.13619e-06	2.7327e-06	3.22903e-09	0.107983	0.153035	0.887068	0.130757	2.72696e-08
Activated.dendritic.cell	0.000165648	0	3.3138e-08	NA	0.0120151	0.725876	0.114211	0.318258	0.00397781	0.130757	0.0764881	1.1666e-10	0.00519408	4.64026e-05	0.0521655	0.000399663	2.65906e-12	9.48198e-09	0.0206615	0.246334	0.796521	0.584406	1.82971e-06
CD56bright.natural.killer.cell	0.0337336	0.214743	0.0764881	0.0120151	NA	0.631658	0.487128	0.631658	0.107539	0.56282	0.796521	0.0209172	0.0733937	0.0633262	0.646037	0.0430399	0.794303	0.0337336	0.631658	0.0332983	0.536092	0.971163	0.573712
CD56dim.natural.killer.cell	0.278809	0.356141	0.103135	0.725876	0.631658	NA	0.843635	0.0430399	0.209396	0.668941	0.0580873	0.843411	0.141134	0.0215184	6.29186e-13	0.320268	0.801336	0.180318	0.514853	1.84362e-07	0.00218882	0.843411	0.45557
Eosinophil	0.0506489	0.485375	0.037484	0.114211	0.487128	0.843635	NA	0.246108	0.480633	1.81533e-05	0.0209172	0.00114591	1.95759e-07	0.0932414	0.759886	0.988178	0.00336037	0.202104	0.000317396	0.808275	0.843411	0.796521	0.743405
Gamma.delta.T.cell	0.000218601	0.0917567	0.238841	0.318258	0.631658	0.0430399	0.246108	NA	1.07938e-05	0.795253	0.0603446	0.00126498	0.259429	0.401884	0.795253	0.12438	0.00434982	0.377952	3.30936e-05	0.235023	0.0603047	0.160004	0.694042
Immature..B.cell	0	0.0010178	0.000399663	0.00397781	0.107539	0.209396	0.480633	1.07938e-05	NA	0.0229904	0.147183	1.65042e-06	0.168166	0.400324	0.0101676	0.327895	9.65356e-06	0.0104512	0.199972	0.0764881	0.531789	0.000250468	0.0114175
Immature.dendritic.cell	0.000944625	0.761248	0.0673991	0.130757	0.56282	0.668941	1.81533e-05	0.795253	0.0229904	NA	0.0430399	5.28272e-06	0.000536292	0.768246	0.683623	0.524815	0.0284591	0.998958	0.000218601	0.22258	0.924527	0.585589	0.897299
MDSC	0.0432062	0.246334	0.00496903	0.0764881	0.796521	0.0580873	0.0209172	0.0603446	0.147183	0.0430399	NA	0.000125971	0.00321341	0.174584	0.0564821	0.000395734	3.30936e-05	0.00269139	3.80709e-06	0.191779	0.227533	0.317326	0.310329
Macrophage	4.54053e-11	9.49145e-09	7.06823e-11	1.1666e-10	0.0209172	0.843411	0.00114591	0.00126498	1.65042e-06	5.28272e-06	0.000125971	NA	3.8801e-05	0.000707599	0.0215184	0.000163425	6.29186e-13	1.15456e-08	0.000184929	0.706331	0.594113	0.00361859	8.66003e-06
Mast.cell	0.000218741	0.592211	0.00211989	0.00519408	0.0733937	0.141134	1.95759e-07	0.259429	0.168166	0.000536292	0.00321341	3.8801e-05	NA	0.243408	0.380456	0.0506489	0.0084007	0.0036564	0.0126502	0.764849	0.202104	0.475496	0.69195
Monocyte	0.866255	2.72696e-08	9.48198e-09	4.64026e-05	0.0633262	0.0215184	0.0932414	0.401884	0.400324	0.768246	0.174584	0.000707599	0.243408	NA	0.00743955	0.000568435	0.591742	0.0432062	0.514853	0.00594351	0.473182	0.808275	3.71653e-06
Natural.killer.T.cell	0.0127966	0.00249693	0.00225478	0.0521655	0.646037	6.29186e-13	0.759886	0.795253	0.0101676	0.683623	0.0564821	0.0215184	0.380456	0.00743955	NA	0.18457	0.00375446	0.000878393	0.631658	1.31971e-06	0.0001137	0.0432062	0.414624
Natural.killer.cell	0.107539	3.00802e-05	8.13619e-06	0.000399663	0.0430399	0.320268	0.988178	0.12438	0.327895	0.524815	0.000395734	0.000163425	0.0506489	0.000568435	0.18457	NA	0.000707599	0.000147524	0.0131568	0.131877	0.865474	0.843531	3.64528e-05
Neutrophil	1.02191e-07	6.30444e-06	2.7327e-06	2.65906e-12	0.794303	0.801336	0.00336037	0.00434982	9.65356e-06	0.0284591	3.30936e-05	6.29186e-13	0.0084007	0.591742	0.00375446	0.000707599	NA	0	4.64976e-05	0.282484	0.35819	0.01239	0.00308998
Plasmacytoid.dendritic.cell	0.00142067	4.48633e-05	3.22903e-09	9.48198e-09	0.0337336	0.180318	0.202104	0.377952	0.0104512	0.998958	0.00269139	1.15456e-08	0.0036564	0.0432062	0.000878393	0.000147524	0	NA	0.107539	0.843635	0.0138409	0.310329	0.00634245
Regulatory.T.cell	0.0226822	0.531277	0.107983	0.0206615	0.631658	0.514853	0.000317396	3.30936e-05	0.199972	0.000218601	3.80709e-06	0.000184929	0.0126502	0.514853	0.631658	0.0131568	4.64976e-05	0.107539	NA	0.795253	0.394752	0.376793	0.593092
T.follicular.helper.cell	0.130757	0.683623	0.153035	0.246334	0.0332983	1.84362e-07	0.808275	0.235023	0.0764881	0.22258	0.191779	0.706331	0.764849	0.00594351	1.31971e-06	0.131877	0.282484	0.843635	0.795253	NA	0.0265764	0.311343	0.587106
Type.1.T.helper.cell	0.862249	0.279596	0.887068	0.796521	0.536092	0.00218882	0.843411	0.0603047	0.531789	0.924527	0.227533	0.594113	0.202104	0.473182	0.0001137	0.865474	0.35819	0.0138409	0.394752	0.0265764	NA	0.0886496	0.260677
Type.17.T.helper.cell	0.0113168	0.0430399	0.130757	0.584406	0.971163	0.843411	0.796521	0.160004	0.000250468	0.585589	0.317326	0.00361859	0.475496	0.808275	0.0432062	0.843531	0.01239	0.310329	0.376793	0.311343	0.0886496	NA	0.587106
Type.2.T.helper.cell	0.0111759	6.28561e-11	2.72696e-08	1.82971e-06	0.573712	0.45557	0.743405	0.694042	0.0114175	0.897299	0.310329	8.66003e-06	0.69195	3.71653e-06	0.414624	3.64528e-05	0.00308998	0.00634245	0.593092	0.587106	0.260677	0.587106	NA
