# Supplementary material for: Integrated multi-omics identifies macrophage ARG1-mediated deacetylation with causal and diagnostic implications in ischemic stroke
Source: iScience. 2026 Mar 6;29(4):115269. doi: 10.1016/j.isci.2026.115269 (PMC13018907; doi:10.1016/j.isci.2026.115269)
Supplement: Data S1. Tables S1–S13 [file mmc2.zip › Supplementary Table12.xlsx]

## Sheet: Supplementary Table 12
Spearman Correlations Between Key Deacetylation-Related Genes and ssGSEA Immune Pathways
Pathway	Spearman_r	Raw_P	FDR
Activated.B.cell	-0.0114	0.915889	0.978273
Activated.CD4.T.cell	0.0763	0.477273	0.978273
Activated.CD8.T.cell	0.0067	0.950382	0.978273
Activated.dendritic.cell	-0.0192	0.858113	0.978273
CD56bright.natural.killer.cell	-0.1909	0.073196	0.420878
CD56dim.natural.killer.cell	-0.0768	0.474222	0.978273
Eosinophil	0.3197	0.002261	0.052005
Gamma.delta.T.cell	0.1339	0.210836	0.808205
Immature..B.cell	0.0029	0.978273	0.978273
Immature.dendritic.cell	0.0701	0.513867	0.978273
MDSC	-0.051	0.635127	0.978273
Macrophage	-0.1948	0.067364	0.420878
Mast.cell	0.1007	0.347596	0.978273
Monocyte	-0.2361	0.025911	0.297973
Natural.killer.T.cell	-0.0052	0.961483	0.978273
Natural.killer.cell	-0.0201	0.851775	0.978273
Neutrophil	0.0491	0.64739	0.978273
Plasmacytoid.dendritic.cell	0.0247	0.818386	0.978273
Regulatory.T.cell	0.0377	0.725472	0.978273
T.follicular.helper.cell	-0.1133	0.290598	0.954823
Type.1.T.helper.cell	0.1473	0.168475	0.774984
Type.17.T.helper.cell	0.0415	0.699475	0.978273
Type.2.T.helper.cell	0.0306	0.775954	0.978273
