# Supplementary material for: Integrated multi-omics identifies macrophage ARG1-mediated deacetylation with causal and diagnostic implications in ischemic stroke
Source: iScience. 2026 Mar 6;29(4):115269. doi: 10.1016/j.isci.2026.115269 (PMC13018907; doi:10.1016/j.isci.2026.115269)
Supplement: Data S1. Tables S1–S13 [file mmc2.zip › Supplementary Table13.xlsx]

## Sheet: Supplementary Table 13
Corrected MR Causal Effect Results
id.exposure	id.outcome	outcome	exposure	method	nsnp	b	se	pval	p_fdr	p_bonferroni	lo_ci	up_ci	or	or_lci95	or_uci95	significance_fdr
eqtl-a-ENSG00000026025	WOI98m	Stroke	VIM	Inverse variance weighted	5	0.0101956	0.0288389	0.723686	0.976262	1	-0.0463286	0.0667198	1.01025	0.954728	1.069	NS
eqtl-a-ENSG00000026025	WOI98m	Stroke	VIM	MR Egger	5	-0.0203693	0.0675124	0.782578	0.976262	1	-0.152694	0.111955	0.979837	0.858393	1.11846	NS
eqtl-a-ENSG00000026025	WOI98m	Stroke	VIM	Weighted median	5	0.00206334	0.0329041	0.949999	0.976262	1	-0.0624286	0.0665553	1.00207	0.93948	1.06882	NS
eqtl-a-ENSG00000026025	WOI98m	Stroke	VIM	Weighted mode	5	-0.00156332	0.0373013	0.968578	0.976262	1	-0.0746738	0.0715471	0.998438	0.928046	1.07417	NS
eqtl-a-ENSG00000026025	WOI98m	Stroke	VIM	Simple mode	5	-0.0163547	0.0499984	0.759991	0.976262	1	-0.114352	0.0816421	0.983778	0.891944	1.08507	NS
eqtl-a-ENSG00000105618	WOI98m	Stroke	PRPF31	Inverse variance weighted	4	-0.000565502	0.0190052	0.976262	0.976262	1	Supplementary Table 11	0.0366847	0.999435	0.96289	1.03737	NS
eqtl-a-ENSG00000105618	WOI98m	Stroke	PRPF31	MR Egger	4	-0.0247793	0.0455261	0.640815	0.976262	1	-0.11401	0.0644518	0.975525	0.892249	1.06657	NS
eqtl-a-ENSG00000105618	WOI98m	Stroke	PRPF31	Weighted median	4	-0.00326558	0.0167277	0.845221	0.976262	1	-0.0360518	0.0295207	0.99674	0.96459	1.02996	NS
eqtl-a-ENSG00000105618	WOI98m	Stroke	PRPF31	Weighted mode	4	-0.00294122	0.0165909	0.870583	0.976262	1	-0.0354593	0.0295769	0.997063	0.965162	1.03002	NS
eqtl-a-ENSG00000105618	WOI98m	Stroke	PRPF31	Simple mode	4	-0.0777382	0.0561267	0.260062	0.650155	1	-0.187746	0.0322701	0.925207	0.828825	1.0328	NS
eqtl-a-ENSG00000118520	WOI98m	Stroke	ARG1	Inverse variance weighted	11	-0.0539199	0.0185115	0.00358225	0.0268669	0.0537338	-0.0902024	-0.0176374	0.947508	0.913746	0.982517	*
eqtl-a-ENSG00000118520	WOI98m	Stroke	ARG1	MR Egger	11	-0.0421032	0.0255609	0.133928	0.502231	1	-0.0922026	0.00799625	0.958771	0.91192	1.00803	NS
eqtl-a-ENSG00000118520	WOI98m	Stroke	ARG1	Weighted median	11	-0.0475625	0.0141043	0.000745703	0.0111855	0.0111855	-0.0752069	-0.0199181	0.953551	0.927552	0.980279	*
eqtl-a-ENSG00000118520	WOI98m	Stroke	ARG1	Weighted mode	11	-0.0464622	0.014547	0.00958994	0.0479497	0.143849	-0.0749743	-0.01795	0.954601	0.927767	0.98221	*
eqtl-a-ENSG00000118520	WOI98m	Stroke	ARG1	Simple mode	11	-0.0788626	0.0587254	0.208987	0.626962	1	-0.193964	0.0362391	0.924167	0.823687	1.0369	NS
