# Supplementary material for: Integrated multi-omics identifies macrophage ARG1-mediated deacetylation with causal and diagnostic implications in ischemic stroke
Source: iScience. 2026 Mar 6;29(4):115269. doi: 10.1016/j.isci.2026.115269 (PMC13018907; doi:10.1016/j.isci.2026.115269)
Supplement: Data S1. Tables S1–S13 [file mmc2.zip › Supplementary Table10.xlsx]

## Sheet: Supplementary Table 10
Integrated Correlation Coefficient Matrix of Deacetylation-Related Genes (Pearson & Spearman)
ID	VIM	PRPF31	NUP210	GLYATL1	RUNX1	TXN	TIMP2	CCDC88C	DUSP1	ARG1	POLR2E	SRPK1	B4GALT1	BCL2A1	TPM2	POLD1	HNRNPL	SLC8A1	SOX9	PGK1	CTNNB1	NOC2L	IL1R1	SFPQ	PTGS2	ZAP70	DPF2	P4HB	ZNF521	HPSE	DDX17	MRPL12	TPR	CCR7	ZNF160	GTF2H5	PFKFB3	MMP9	EGR1	ATG7	JUP	MXD1	ZNF566	KBTBD7	GPER1	UBE2I	CTNNA1	TSC22D3	AMFR
VIM	1	-0.465044	-0.471581	-0.388108	-0.471034	0.472766	0.4568	0.387497	0.592044	0.544374	-0.49742	0.460891	0.523999	0.664686	-0.390283	-0.300674	0.335732	0.530699	-0.240471	0.433706	0.38302	-0.414917	0.553339	0.397281	0.500029	-0.294219	0.232222	-0.383522	-0.247369	0.303397	0.491148	-0.286773	-0.22332	-0.397114	-0.397354	-0.31677	0.61364	0.47155	0.351307	0.439737	-0.365713	0.51372	-0.342953	0.383897	0.270332	-0.134488	-0.330363	-0.0923702	0.283721
PRPF31	-0.465044	1	0.741846	0.585344	0.549415	-0.637663	-0.604467	-0.617674	-0.504766	-0.598723	0.72001	-0.550368	-0.480295	-0.434786	0.501881	0.706908	-0.56211	-0.555222	0.4501	-0.542345	-0.633217	0.429469	-0.487637	-0.568209	-0.330791	0.593896	-0.608642	0.638851	0.409699	-0.493637	-0.5783	0.701403	0.462377	0.468571	0.440974	0.474905	-0.339144	-0.313718	-0.250166	-0.458923	0.376044	-0.251037	0.319379	-0.56764	-0.447282	0.305417	0.429036	0.458	-0.420985
NUP210	-0.471581	0.741846	1	0.606116	0.474436	-0.546801	-0.643569	-0.449907	-0.553693	-0.661398	0.530787	-0.619219	-0.467637	-0.320475	0.57493	0.568068	-0.440619	-0.510308	0.381977	-0.526733	-0.50594	0.410382	-0.528539	-0.448399	-0.1295	0.650551	-0.546013	0.52112	0.440828	-0.502309	-0.465451	0.567609	0.268981	0.490851	0.425603	0.509118	-0.218191	-0.341289	-0.204573	-0.336452	0.476105	-0.255639	0.35845	-0.590807	-0.474931	0.415762	0.236255	0.317653	-0.38505
GLYATL1	-0.388108	0.585344	0.606116	1	0.479539	-0.559203	-0.647295	-0.515572	-0.354547	-0.515609	0.538713	-0.609381	-0.51923	-0.239506	0.455605	0.567108	-0.55889	-0.443019	0.607196	-0.583132	-0.525627	0.333937	-0.478735	-0.523044	-0.242715	0.427658	-0.603753	0.470001	0.532989	-0.431483	-0.406699	0.531085	0.347769	0.497686	0.517482	0.554043	-0.264066	-0.428937	-0.185371	-0.343543	0.345531	-0.291553	0.468164	-0.440155	-0.346908	0.463687	0.347112	0.371067	-0.345353
RUNX1	-0.471034	0.549415	0.474436	0.479539	1	-0.488325	-0.474869	-0.388092	-0.445926	-0.416774	0.448065	-0.511015	-0.474034	-0.496736	0.491477	0.480363	-0.497305	-0.309267	0.238118	-0.47969	-0.490298	0.474211	-0.433836	-0.467919	-0.418084	0.555593	-0.446693	0.369948	0.392934	-0.408217	-0.356039	0.471608	0.417614	0.431906	0.406746	0.424345	-0.476961	-0.3775	-0.285521	-0.370586	0.289179	-0.396947	0.381126	-0.291109	-0.410654	0.290301	0.32179	0.168928	-0.251105
TXN	0.472766	-0.637663	-0.546801	-0.559203	-0.488325	1	0.710362	0.699869	0.462956	0.671944	-0.514685	0.674639	0.54859	0.683809	-0.512103	-0.623225	0.609247	0.71607	-0.446223	0.535009	0.634944	-0.515332	0.601608	0.552765	0.342353	-0.554878	0.585991	-0.446625	-0.455735	0.598931	0.565329	-0.555874	-0.316619	-0.440285	-0.379686	-0.510349	0.485299	0.497801	0.126348	0.513391	-0.453095	0.479079	-0.50941	0.577826	0.429636	-0.45142	-0.29257	-0.415089	0.408645
TIMP2	0.4568	-0.604467	-0.643569	-0.647295	-0.474869	0.710362	1	0.493987	0.637512	0.709898	-0.354458	0.731216	0.631803	0.444261	-0.598905	-0.508763	0.6013	0.570171	-0.39883	0.604034	0.495364	-0.57314	0.628855	0.440364	0.245882	-0.643282	0.684863	-0.445118	-0.436153	0.707325	0.485878	-0.53288	-0.308192	-0.599427	-0.602521	-0.63938	0.466129	0.636849	0.268438	0.421068	-0.326778	0.668328	-0.680657	0.56726	0.51779	-0.641806	-0.145732	-0.295435	0.408603
CCDC88C	0.387497	-0.617674	-0.449907	-0.515572	-0.388092	0.699869	0.493987	1	0.331224	0.522215	-0.579083	0.489213	0.531481	0.467819	-0.33652	-0.50054	0.52413	0.626799	-0.444454	0.364988	0.599876	-0.311824	0.381335	0.565167	0.256385	-0.236782	0.540852	-0.482391	-0.537659	0.472364	0.5602	-0.509029	-0.376754	-0.349773	-0.399555	-0.507015	0.31437	0.269383	0.0817832	0.492745	-0.444287	0.148487	-0.286158	0.456059	0.380975	-0.398074	-0.427637	-0.449506	0.44352
DUSP1	0.592044	-0.504766	-0.553693	-0.354547	-0.445926	0.462956	0.637512	0.331224	1	0.58775	-0.276938	0.596522	0.581718	0.513647	-0.494764	-0.395924	0.464209	0.399816	-0.207093	0.338617	0.437989	-0.582109	0.568694	0.404241	0.386135	-0.457885	0.480405	-0.317118	-0.258201	0.458438	0.466797	-0.392449	-0.161521	-0.373054	-0.339765	-0.408227	0.546039	0.534836	0.450293	0.354923	-0.334198	0.619416	-0.42543	0.548992	0.489317	-0.270207	-0.0946607	0.0971679	0.343464
ARG1	0.544374	-0.598723	-0.661398	-0.515609	-0.416774	0.671944	0.709898	0.522215	0.58775	1	-0.438026	0.688667	0.535311	0.550693	-0.497378	-0.395893	0.513433	0.591809	-0.362316	0.514545	0.477185	-0.456158	0.64178	0.39654	0.166593	-0.524589	0.475406	-0.372945	-0.393936	0.584327	0.517461	-0.440217	-0.207881	-0.39739	-0.442925	-0.485951	0.428133	0.609471	0.157149	0.358252	-0.378037	0.497707	-0.437583	0.633812	0.53863	-0.416101	-0.203665	-0.245632	0.333196
POLR2E	-0.49742	0.72001	0.530787	0.538713	0.448065	-0.514685	-0.354458	-0.579083	-0.276938	-0.438026	1	-0.370451	-0.442727	-0.454561	0.315508	0.531711	-0.508335	-0.428754	0.478818	-0.350049	-0.539652	0.327597	-0.345176	-0.540226	-0.407805	0.264786	-0.369861	0.703222	0.473183	-0.284979	-0.496319	0.534523	0.485064	0.233286	0.459414	0.292283	-0.378022	-0.243127	-0.241473	-0.372522	0.379107	-0.121428	0.198437	-0.339468	-0.266711	0.0608026	0.644644	0.540991	-0.322119
SRPK1	0.460891	-0.550368	-0.619219	-0.609381	-0.511015	0.674639	0.731216	0.489213	0.596522	0.688667	-0.370451	1	0.696382	0.399793	-0.676768	-0.578891	0.679072	0.54228	-0.36886	0.611619	0.602984	-0.536147	0.692964	0.630719	0.343366	-0.574025	0.719037	-0.251254	-0.496184	0.612107	0.596462	-0.597873	-0.230719	-0.455509	-0.427226	-0.506765	0.468269	0.56546	0.318002	0.431919	-0.410912	0.545113	-0.482485	0.658156	0.534422	-0.569499	-0.140924	-0.0707557	0.439114
B4GALT1	0.523999	-0.480295	-0.467637	-0.51923	-0.474034	0.54859	0.631803	0.531481	0.581718	0.535311	-0.442727	0.696382	1	0.505006	-0.499888	-0.439503	0.640512	0.446239	-0.367978	0.454973	0.557612	-0.403928	0.533015	0.569545	0.468305	-0.391337	0.511346	-0.373843	-0.433523	0.477436	0.502471	-0.47515	-0.29939	-0.431733	-0.518239	-0.419112	0.624999	0.534012	0.398778	0.461339	-0.371421	0.556485	-0.45981	0.368572	0.514252	-0.397312	-0.32933	-0.149244	0.406579
BCL2A1	0.664686	-0.434786	-0.320475	-0.239506	-0.496736	0.683809	0.444261	0.467819	0.513647	0.550693	-0.454561	0.399793	0.505006	1	-0.37258	-0.316066	0.410252	0.488513	-0.25098	0.317266	0.46867	-0.401606	0.535165	0.458908	0.631809	-0.310801	0.174044	-0.333961	-0.339431	0.380109	0.495411	-0.345609	-0.168998	-0.363856	-0.379217	-0.317871	0.808404	0.568481	0.22079	0.50977	-0.361346	0.602041	-0.430205	0.231037	0.273369	-0.110987	-0.338132	-0.195938	0.155437
TPM2	-0.390283	0.501881	0.57493	0.455605	0.491477	-0.512103	-0.598905	-0.33652	-0.494764	-0.497378	0.315508	-0.676768	-0.499888	-0.37258	1	0.553307	-0.418152	-0.45418	0.31975	-0.435788	-0.407841	0.497086	-0.500279	-0.462023	-0.321258	0.641143	-0.522011	0.238598	0.440875	-0.589419	-0.329392	0.501578	0.205147	0.562209	0.346966	0.508836	-0.387299	-0.411942	-0.296239	-0.376441	0.240398	-0.444632	0.383198	-0.456126	-0.470616	0.435099	0.0387158	0.114788	-0.211377
POLD1	-0.300674	0.706908	0.568068	0.567108	0.480363	-0.623225	-0.508763	-0.50054	-0.395924	-0.395893	0.531711	-0.578891	-0.439503	-0.316066	0.553307	1	-0.537727	-0.464527	0.436022	-0.42711	-0.625203	0.440197	-0.455156	-0.563732	-0.390205	0.57972	-0.685087	0.45417	0.343605	-0.430539	-0.526451	0.805503	0.339082	0.476236	0.178641	0.425383	-0.240654	-0.232112	-0.119471	-0.426583	0.365066	-0.20126	0.24667	-0.539037	-0.381398	0.368082	0.289643	0.256279	-0.273938
HNRNPL	0.335732	-0.56211	-0.440619	-0.55889	-0.497305	0.609247	0.6013	0.52413	0.464209	0.513433	-0.508335	0.679072	0.640512	0.410252	-0.418152	-0.537727	1	0.384163	-0.504673	0.520832	0.677881	-0.342285	0.49263	0.761814	0.454879	-0.405295	0.677349	-0.41487	-0.399639	0.457587	0.623356	-0.585261	-0.446385	-0.333368	-0.450637	-0.407106	0.466014	0.491195	0.247625	0.516945	-0.297569	0.412036	-0.406871	0.427773	0.426709	-0.34718	-0.45393	-0.235981	0.545575
SLC8A1	0.530699	-0.555222	-0.510308	-0.443019	-0.309267	0.71607	0.570171	0.626799	0.399816	0.591809	-0.428754	0.54228	0.446239	0.488513	-0.45418	-0.464527	0.384163	1	-0.335252	0.439884	0.482701	-0.421595	0.558311	0.414076	0.152453	-0.45764	0.464339	-0.344931	-0.447606	0.642975	0.49179	-0.483092	-0.135704	-0.366809	-0.288866	-0.449197	0.313802	0.250442	0.0556214	0.432104	-0.391014	0.268292	-0.277314	0.653154	0.462638	-0.45502	-0.0812667	-0.333483	0.305599
SOX9	-0.240471	0.4501	0.381977	0.607196	0.238118	-0.446223	-0.39883	-0.444454	-0.207093	-0.362316	0.478818	-0.36886	-0.367978	-0.25098	0.31975	0.436022	-0.504673	-0.335252	1	-0.445127	-0.453356	0.153126	-0.265026	-0.541223	-0.199694	0.242323	-0.509029	0.341751	0.402378	-0.320339	-0.366005	0.46664	0.244191	0.26226	0.285219	0.324347	-0.182883	-0.297825	-0.116836	-0.234794	0.249498	-0.151456	0.249774	-0.327075	-0.297032	0.209342	0.324566	0.346418	-0.301232
PGK1	0.433706	-0.542345	-0.526733	-0.583132	-0.47969	0.535009	0.604034	0.364988	0.338617	0.514545	-0.350049	0.611619	0.454973	0.317266	-0.435788	-0.42711	0.520832	0.439884	-0.445127	1	0.536882	-0.231778	0.492484	0.456257	0.276056	-0.451415	0.506572	-0.337373	-0.297047	0.536203	0.402081	-0.451462	-0.26165	-0.42735	-0.384998	-0.38757	0.404471	0.415068	0.281065	0.349319	-0.244703	0.374338	-0.498427	0.361972	0.333973	-0.326439	-0.254883	-0.285149	0.320673
CTNNB1	0.38302	-0.633217	-0.50594	-0.525627	-0.490298	0.634944	0.495364	0.599876	0.437989	0.477185	-0.539652	0.602984	0.557612	0.46867	-0.407841	-0.625203	0.677881	0.482701	-0.453356	0.536882	1	-0.370592	0.517059	0.713331	0.487908	-0.378366	0.603126	-0.395311	-0.39212	0.413289	0.63328	-0.614188	-0.396832	-0.325108	-0.253025	-0.385462	0.415475	0.29592	0.184427	0.421512	-0.363574	0.25158	-0.233406	0.516767	0.38672	-0.198437	-0.398053	-0.244726	0.439174
NOC2L	-0.414917	0.429469	0.410382	0.333937	0.474211	-0.515332	-0.57314	-0.311824	-0.582109	-0.456158	0.327597	-0.536147	-0.403928	-0.401606	0.497086	0.440197	-0.342285	-0.421595	0.153126	-0.231778	-0.370592	1	-0.472641	-0.311981	-0.244056	0.512223	-0.446494	0.299307	0.298253	-0.45045	-0.303533	0.407241	0.290958	0.383824	0.34804	0.351896	-0.342713	-0.381225	-0.213485	-0.29892	0.243346	-0.411572	0.358559	-0.47118	-0.381267	0.397479	0.116085	0.107173	-0.294381
IL1R1	0.553339	-0.487637	-0.528539	-0.478735	-0.433836	0.601608	0.628855	0.381335	0.568694	0.64178	-0.345176	0.692964	0.533015	0.535165	-0.500279	-0.455156	0.49263	0.558311	-0.265026	0.492484	0.517059	-0.472641	1	0.466823	0.389334	-0.451556	0.442967	-0.274843	-0.293014	0.514346	0.488664	-0.466327	-0.188685	-0.415183	-0.364273	-0.446729	0.543253	0.54989	0.249117	0.409135	-0.309742	0.582162	-0.431285	0.561176	0.444746	-0.388421	-0.106301	-0.0369914	0.280512
SFPQ	0.397281	-0.568209	-0.448399	-0.523044	-0.467919	0.552765	0.440364	0.565167	0.404241	0.39654	-0.540226	0.630719	0.569545	0.458908	-0.462023	-0.563732	0.761814	0.414076	-0.541223	0.456257	0.713331	-0.311981	0.466823	1	0.548011	-0.344628	0.64575	-0.310687	-0.467976	0.448206	0.586414	-0.610619	-0.341466	-0.290535	-0.303147	-0.367263	0.473032	0.342103	0.208403	0.576939	-0.329058	0.259312	-0.219417	0.441365	0.399488	-0.245177	-0.401971	-0.151352	0.493663
PTGS2	0.500029	-0.330791	-0.1295	-0.242715	-0.418084	0.342353	0.245882	0.256385	0.386135	0.166593	-0.407805	0.343366	0.468305	0.631809	-0.321258	-0.390205	0.454879	0.152453	-0.199694	0.276056	0.487908	-0.244056	0.389334	0.548011	1	-0.147402	0.198275	-0.212011	-0.105294	0.171064	0.38374	-0.344952	-0.26812	-0.365108	-0.234439	-0.139476	0.723933	0.431504	0.348729	0.389699	-0.190083	0.46556	-0.217962	0.110105	0.0784699	0.104397	-0.402561	0.025421	0.131712
ZAP70	-0.294219	0.593896	0.650551	0.427658	0.555593	-0.554878	-0.643282	-0.236782	-0.457885	-0.524589	0.264786	-0.574025	-0.391337	-0.310801	0.641143	0.57972	-0.405295	-0.45764	0.242323	-0.451415	-0.378366	0.512223	-0.451556	-0.344628	-0.147402	1	-0.54212	0.3216	0.247275	-0.601232	-0.308474	0.526118	0.24405	0.488346	0.308172	0.434921	-0.289602	-0.397281	-0.139476	-0.306956	0.16784	-0.3938	0.399482	-0.535056	-0.580393	0.487527	-0.0643246	0.209632	-0.33473
DPF2	0.232222	-0.608642	-0.546013	-0.603753	-0.446693	0.585991	0.684863	0.540852	0.480405	0.475406	-0.369861	0.719037	0.511346	0.174044	-0.522011	-0.685087	0.677349	0.464339	-0.509029	0.506572	0.603126	-0.446494	0.442967	0.64575	0.198275	-0.54212	1	-0.421515	-0.437118	0.576328	0.535066	-0.680235	-0.317475	-0.453538	-0.323094	-0.527975	0.207505	0.37128	0.172948	0.347952	-0.258968	0.303716	-0.353363	0.675888	0.434822	-0.541619	-0.20822	-0.177704	0.395903
P4HB	-0.383522	0.638851	0.52112	0.470001	0.369948	-0.446625	-0.445118	-0.482391	-0.317118	-0.372945	0.703222	-0.251254	-0.373843	-0.333961	0.238598	0.45417	-0.41487	-0.344931	0.341751	-0.337373	-0.395311	0.299307	-0.274843	-0.310687	-0.212011	0.3216	-0.421515	1	0.408473	-0.253198	-0.388805	0.479474	0.373086	0.236443	0.544302	0.337052	-0.270009	-0.239047	-0.135054	-0.318096	0.32735	-0.185813	0.351555	-0.266745	-0.199147	0.270656	0.597043	0.556536	-0.340736
ZNF521	-0.247369	0.409699	0.440828	0.532989	0.392934	-0.455735	-0.436153	-0.537659	-0.258201	-0.393936	0.473183	-0.496184	-0.433523	-0.339431	0.440875	0.343605	-0.399639	-0.447606	0.402378	-0.297047	-0.39212	0.298253	-0.293014	-0.467976	-0.105294	0.247275	-0.437118	0.408473	1	-0.425942	-0.349642	0.417145	0.17982	0.213354	0.490381	0.447084	-0.294981	-0.269409	-0.163906	-0.318649	0.399128	-0.185293	0.352648	-0.316849	-0.392183	0.455448	0.242589	0.35461	-0.336045
HPSE	0.303397	-0.493637	-0.502309	-0.431483	-0.408217	0.598931	0.707325	0.472364	0.458438	0.584327	-0.284979	0.612107	0.477436	0.380109	-0.589419	-0.430539	0.457587	0.642975	-0.320339	0.536203	0.413289	-0.45045	0.514346	0.448206	0.171064	-0.601232	0.576328	-0.253198	-0.425942	1	0.356754	-0.436988	-0.222381	-0.45585	-0.411478	-0.452333	0.429704	0.428081	0.152035	0.379227	-0.278289	0.433361	-0.450001	0.525966	0.554257	-0.517613	-0.0431509	-0.242324	0.28514
DDX17	0.491148	-0.5783	-0.465451	-0.406699	-0.356039	0.565329	0.485878	0.5602	0.466797	0.517461	-0.496319	0.596462	0.502471	0.495411	-0.329392	-0.526451	0.623356	0.49179	-0.366005	0.402081	0.63328	-0.303533	0.488664	0.586414	0.38374	-0.308474	0.535066	-0.388805	-0.349642	0.356754	1	-0.601065	-0.234017	-0.246915	-0.319421	-0.329309	0.4023	0.355324	0.136471	0.441626	-0.501067	0.330264	-0.271204	0.533146	0.278816	-0.241546	-0.337986	-0.116909	0.441663
MRPL12	-0.286773	0.701403	0.567609	0.531085	0.471608	-0.555874	-0.53288	-0.509029	-0.392449	-0.440217	0.534523	-0.597873	-0.47515	-0.345609	0.501578	0.805503	-0.585261	-0.483092	0.46664	-0.451462	-0.614188	0.407241	-0.466327	-0.610619	-0.344952	0.526118	-0.680235	0.479474	0.417145	-0.436988	-0.601065	1	0.29808	0.457207	0.298727	0.482669	-0.267463	-0.260852	-0.169343	-0.470188	0.39055	-0.23123	0.227312	-0.502486	-0.37774	0.388217	0.30371	0.235084	-0.368578
TPR	-0.22332	0.462377	0.268981	0.347769	0.417614	-0.316619	-0.308192	-0.376754	-0.161521	-0.207881	0.485064	-0.230719	-0.29939	-0.168998	0.205147	0.339082	-0.446385	-0.135704	0.244191	-0.26165	-0.396832	0.290958	-0.188685	-0.341466	-0.26812	0.24405	-0.317475	0.373086	0.17982	-0.222381	-0.234017	0.29808	1	0.222992	0.329789	0.222611	-0.1857	-0.131456	-0.18557	-0.245569	0.104423	-0.0938989	0.109797	-0.145972	-0.22512	0.127621	0.511158	0.333282	-0.322792
CCR7	-0.397114	0.468571	0.490851	0.497686	0.431906	-0.440285	-0.599427	-0.349773	-0.373054	-0.39739	0.233286	-0.455509	-0.431733	-0.363856	0.562209	0.476236	-0.333368	-0.366809	0.26226	-0.42735	-0.325108	0.383824	-0.415183	-0.290535	-0.365108	0.488346	-0.453538	0.236443	0.213354	-0.45585	-0.246915	0.457207	0.222992	1	0.383292	0.598441	-0.368458	-0.458725	-0.295466	-0.315127	0.164636	-0.501041	0.478526	-0.303971	-0.258707	0.383652	0.0848721	0.153366	-0.110784
ZNF160	-0.397354	0.440974	0.425603	0.517482	0.406746	-0.379686	-0.602521	-0.399555	-0.339765	-0.442925	0.459414	-0.427226	-0.518239	-0.379217	0.346966	0.178641	-0.450637	-0.288866	0.285219	-0.384998	-0.253025	0.34804	-0.364273	-0.303147	-0.234439	0.308172	-0.323094	0.544302	0.490381	-0.411478	-0.319421	0.298727	0.329789	0.383292	1	0.51371	-0.487193	-0.547594	-0.264274	-0.337501	0.253933	-0.48928	0.61412	-0.123797	-0.354323	0.398955	0.42279	0.375966	-0.291751
GTF2H5	-0.31677	0.474905	0.509118	0.554043	0.424345	-0.510349	-0.63938	-0.507015	-0.408227	-0.485951	0.292283	-0.506765	-0.419112	-0.317871	0.508836	0.425383	-0.407106	-0.449197	0.324347	-0.38757	-0.385462	0.351896	-0.446729	-0.367263	-0.139476	0.434921	-0.527975	0.337052	0.447084	-0.452333	-0.329309	0.482669	0.222611	0.598441	0.51371	1	-0.246231	-0.40841	-0.196699	-0.311302	0.232926	-0.400933	0.455312	-0.364435	-0.407111	0.564546	0.0768003	0.297418	-0.242589
PFKFB3	0.61364	-0.339144	-0.218191	-0.264066	-0.476961	0.485299	0.466129	0.31437	0.546039	0.428133	-0.378022	0.468269	0.624999	0.808404	-0.387299	-0.240654	0.466014	0.313802	-0.182883	0.404471	0.415475	-0.342713	0.543253	0.473032	0.723933	-0.289602	0.207505	-0.270009	-0.294981	0.429704	0.4023	-0.267463	-0.1857	-0.368458	-0.487193	-0.246231	1	0.67221	0.377516	0.467705	-0.261102	0.719655	-0.516214	0.155719	0.325933	-0.0901212	-0.300345	-0.033772	0.155463
MMP9	0.47155	-0.313718	-0.341289	-0.428937	-0.3775	0.497801	0.636849	0.269383	0.534836	0.609471	-0.243127	0.56546	0.534012	0.568481	-0.411942	-0.232112	0.491195	0.250442	-0.297825	0.415068	0.29592	-0.381225	0.54989	0.342103	0.431504	-0.397281	0.37128	-0.239047	-0.269409	0.428081	0.355324	-0.260852	-0.131456	-0.458725	-0.547594	-0.40841	0.67221	1	0.316974	0.324503	-0.163347	0.759268	-0.611068	0.266894	0.334271	-0.285391	-0.173814	-0.128803	0.207813
EGR1	0.351307	-0.250166	-0.204573	-0.185371	-0.285521	0.126348	0.268438	0.0817832	0.450293	0.157149	-0.241473	0.318002	0.398778	0.22079	-0.296239	-0.119471	0.247625	0.0556214	-0.116836	0.281065	0.184427	-0.213485	0.249117	0.208403	0.348729	-0.139476	0.172948	-0.135054	-0.163906	0.152035	0.136471	-0.169343	-0.18557	-0.295466	-0.264274	-0.196699	0.377516	0.316974	1	0.0988088	-0.0296786	0.362635	-0.303392	0.0775047	0.197957	-0.0268506	-0.137264	0.0175787	0.176413
ATG7	0.439737	-0.458923	-0.336452	-0.343543	-0.370586	0.513391	0.421068	0.492745	0.354923	0.358252	-0.372522	0.431919	0.461339	0.50977	-0.376441	-0.426583	0.516945	0.432104	-0.234794	0.349319	0.421512	-0.29892	0.409135	0.576939	0.389699	-0.306956	0.347952	-0.318096	-0.318649	0.379227	0.441626	-0.470188	-0.245569	-0.315127	-0.337501	-0.311302	0.467705	0.324503	0.0988088	1	-0.332528	0.355632	-0.310676	0.258874	0.269873	-0.206185	-0.293557	-0.227458	0.336087
JUP	-0.365713	0.376044	0.476105	0.345531	0.289179	-0.453095	-0.326778	-0.444287	-0.334198	-0.378037	0.379107	-0.410912	-0.371421	-0.361346	0.240398	0.365066	-0.297569	-0.391014	0.249498	-0.244703	-0.363574	0.243346	-0.309742	-0.329058	-0.190083	0.16784	-0.258968	0.32735	0.399128	-0.278289	-0.501067	0.39055	0.104423	0.164636	0.253933	0.232926	-0.261102	-0.163347	-0.0296786	-0.332528	1	-0.163895	0.192635	-0.381095	-0.21528	0.13335	0.250875	0.1186	-0.378961
MXD1	0.51372	-0.251037	-0.255639	-0.291553	-0.396947	0.479079	0.668328	0.148487	0.619416	0.497707	-0.121428	0.545113	0.556485	0.602041	-0.444632	-0.20126	0.412036	0.268292	-0.151456	0.374338	0.25158	-0.411572	0.582162	0.259312	0.46556	-0.3938	0.303716	-0.185813	-0.185293	0.433361	0.330264	-0.23123	-0.0938989	-0.501041	-0.48928	-0.400933	0.719655	0.759268	0.362635	0.355632	-0.163895	1	-0.668594	0.211142	0.335779	-0.284775	-0.0358721	0.0924824	0.115219
ZNF566	-0.342953	0.319379	0.35845	0.468164	0.381126	-0.50941	-0.680657	-0.286158	-0.42543	-0.437583	0.198437	-0.482485	-0.45981	-0.430205	0.383198	0.24667	-0.406871	-0.277314	0.249774	-0.498427	-0.233406	0.358559	-0.431285	-0.219417	-0.217962	0.399482	-0.353363	0.351555	0.352648	-0.450001	-0.271204	0.227312	0.109797	0.478526	0.61412	0.455312	-0.516214	-0.611068	-0.303392	-0.310676	0.192635	-0.668594	1	-0.105879	-0.358085	0.46281	0.112631	0.171286	-0.220038
KBTBD7	0.383897	-0.56764	-0.590807	-0.440155	-0.291109	0.577826	0.56726	0.456059	0.548992	0.633812	-0.339468	0.658156	0.368572	0.231037	-0.456126	-0.539037	0.427773	0.653154	-0.327075	0.361972	0.516767	-0.47118	0.561176	0.441365	0.110105	-0.535056	0.675888	-0.266745	-0.316849	0.525966	0.533146	-0.502486	-0.145972	-0.303971	-0.123797	-0.364435	0.155719	0.266894	0.0775047	0.258874	-0.381095	0.211142	-0.105879	1	0.477201	-0.383349	-0.0104877	-0.100019	0.400938
GPER1	0.270332	-0.447282	-0.474931	-0.346908	-0.410654	0.429636	0.51779	0.380975	0.489317	0.53863	-0.266711	0.534422	0.514252	0.273369	-0.470616	-0.381398	0.426709	0.462638	-0.297032	0.333973	0.38672	-0.381267	0.444746	0.399488	0.0784699	-0.580393	0.434822	-0.199147	-0.392183	0.554257	0.278816	-0.37774	-0.22512	-0.258707	-0.354323	-0.407111	0.325933	0.334271	0.197957	0.269873	-0.21528	0.335779	-0.358085	0.477201	1	-0.383933	-0.00845278	-0.0624358	0.374682
UBE2I	-0.134488	0.305417	0.415762	0.463687	0.290301	-0.45142	-0.641806	-0.398074	-0.270207	-0.416101	0.0608026	-0.569499	-0.397312	-0.110987	0.435099	0.368082	-0.34718	-0.45502	0.209342	-0.326439	-0.198437	0.397479	-0.388421	-0.245177	0.104397	0.487527	-0.541619	0.270656	0.455448	-0.517613	-0.241546	0.388217	0.127621	0.383652	0.398955	0.564546	-0.0901212	-0.285391	-0.0268506	-0.206185	0.13335	-0.284775	0.46281	-0.383349	-0.383933	1	-0.09776	0.244184	-0.308218
CTNNA1	-0.330363	0.429036	0.236255	0.347112	0.32179	-0.29257	-0.145732	-0.427637	-0.0946607	-0.203665	0.644644	-0.140924	-0.32933	-0.338132	0.0387158	0.289643	-0.45393	-0.0812667	0.324566	-0.254883	-0.398053	0.116085	-0.106301	-0.401971	-0.402561	-0.0643246	-0.20822	0.597043	0.242589	-0.0431509	-0.337986	0.30371	0.511158	0.0848721	0.42279	0.0768003	-0.300345	-0.173814	-0.137264	-0.293557	0.250875	-0.0358721	0.112631	-0.0104877	-0.00845278	-0.09776	1	0.438814	-0.187746
TSC22D3	-0.0923702	0.458	0.317653	0.371067	0.168928	-0.415089	-0.295435	-0.449506	0.0971679	-0.245632	0.540991	-0.0707557	-0.149244	-0.195938	0.114788	0.256279	-0.235981	-0.333483	0.346418	-0.285149	-0.244726	0.107173	-0.0369914	-0.151352	0.025421	0.209632	-0.177704	0.556536	0.35461	-0.242324	-0.116909	0.235084	0.333282	0.153366	0.375966	0.297418	-0.033772	-0.128803	0.0175787	-0.227458	0.1186	0.0924824	0.171286	-0.100019	-0.0624358	0.244184	0.438814	1	-0.147465
AMFR	0.283721	-0.420985	-0.38505	-0.345353	-0.251105	0.408645	0.408603	0.44352	0.343464	0.333196	-0.322119	0.439114	0.406579	0.155437	-0.211377	-0.273938	0.545575	0.305599	-0.301232	0.320673	0.439174	-0.294381	0.280512	0.493663	0.131712	-0.33473	0.395903	-0.340736	-0.336045	0.28514	0.441663	-0.368578	-0.322792	-0.110784	-0.291751	-0.242589	0.155463	0.207813	0.176413	0.336087	-0.378961	0.115219	-0.220038	0.400938	0.374682	-0.308218	-0.187746	-0.147465	1
GTF3C3	-0.114347	0.139043	0.154049	0.212864	0.350493	-0.318764	-0.423223	-0.165763	-0.358079	-0.257653	-0.0499027	-0.397498	-0.297319	-0.23265	0.290306	0.215201	-0.295852	-0.206456	0.0610426	-0.141876	-0.107705	0.334991	-0.258478	-0.252592	-0.142461	0.311829	-0.40721	-0.0358356	0.219308	-0.347216	-0.0352042	0.196611	0.0554231	0.355204	0.16245	0.458005	-0.216939	-0.343684	-0.117134	-0.141146	0.0491305	-0.417197	0.284739	-0.262751	-0.296348	0.44747	-0.110236	-0.0334433	-0.0793309
JAK2	0.261238	-0.482852	-0.43296	-0.366616	-0.0922344	0.529405	0.457133	0.366475	0.294637	0.418032	-0.332126	0.463348	0.26202	0.228455	-0.341242	-0.490699	0.396357	0.495771	-0.289372	0.389402	0.443301	-0.217982	0.358685	0.296614	0.0688223	-0.370326	0.400458	-0.303643	-0.220675	0.381648	0.485205	-0.506253	-0.251903	-0.281394	-0.136721	-0.290447	0.130235	0.206003	0.10985	0.35953	-0.38877	0.161808	-0.229973	0.481939	0.233276	-0.272941	-0.150919	-0.313815	0.422889
IL1B	0.388869	0.0257705	0.119278	-0.0114895	-0.260246	0.171884	0.157848	0.0541447	0.293917	0.0810945	-0.0409386	0.206569	0.350128	0.588997	-0.155489	-0.0476904	0.217502	0.0460155	0.0371661	0.142116	0.14125	-0.113387	0.224327	0.208471	0.690921	-0.0124026	-0.0141662	-0.0644551	-0.0757358	0.164887	0.221379	-0.0406307	-0.0161594	-0.239542	-0.280658	-0.0620653	0.743416	0.451978	0.22499	0.223899	-0.0457285	0.539762	-0.321821	-0.0813762	-0.0667404	-0.0254105	-0.195176	0.117841	-0.0488487
Deacetylation-Related Genes: Integrated BH-Adjusted FDR Matrix
ID	VIM	PRPF31	NUP210	GLYATL1	RUNX1	TXN	TIMP2	CCDC88C	DUSP1	ARG1	POLR2E	SRPK1	B4GALT1	BCL2A1	TPM2	POLD1	HNRNPL	SLC8A1	SOX9	PGK1	CTNNB1	NOC2L	IL1R1	SFPQ	PTGS2	ZAP70	DPF2	P4HB	ZNF521	HPSE	DDX17	MRPL12	TPR	CCR7	ZNF160	GTF2H5	PFKFB3	MMP9	EGR1	ATG7	JUP	MXD1	ZNF566	KBTBD7	GPER1	UBE2I	CTNNA1	TSC22D3	AMFR
VIM	NA	6.34708e-08	4.01007e-08	8.41856e-06	4.159e-08	3.68254e-08	1.13548e-07	8.70734e-06	9.12471e-13	1.077e-10	5.72233e-09	8.54424e-08	6.40454e-10	0	7.47165e-06	0.000659387	0.000132199	3.51358e-10	0.00677156	5.17318e-07	1.11695e-05	1.72424e-06	4.6329e-11	4.95324e-06	4.63865e-09	0.000861288	0.00894821	1.08972e-05	0.0053669	0.000583608	9.25655e-09	0.00117374	0.0120438	4.99835e-06	4.95324e-06	0.000320144	8.68194e-14	4.01007e-08	6.17595e-05	3.46378e-07	2.8782e-05	1.53074e-09	9.3403e-05	1.07136e-05	0.00229313	0.134204	0.000170708	0.304794	0.00132628
PRPF31	6.34708e-08	NA	0	1.88535e-12	6.7664e-11	4.99036e-15	2.48116e-13	5.49605e-14	3.15694e-09	4.30322e-13	0	6.19727e-11	2.11998e-08	4.80592e-07	4.01658e-09	0	2.00672e-11	3.92147e-11	1.76548e-07	1.30366e-10	8.92216e-15	6.7976e-07	1.20151e-08	1.11511e-11	0.000167224	7.36078e-13	1.50639e-13	4.99036e-15	2.39405e-06	7.63166e-09	3.90687e-12	0	7.66077e-08	5.00385e-08	3.22794e-07	3.15275e-08	0.000112399	0.000367703	0.00485124	9.87606e-08	1.64109e-05	0.0047109	0.000285732	1.16676e-11	2.1353e-07	0.000535245	6.9956e-07	1.04955e-07	1.17117e-06
NUP210	4.01007e-08	0	NA	2.04094e-13	3.25825e-08	8.62569e-11	0	1.78364e-07	4.50079e-11	0	3.49883e-10	4.37668e-14	5.28252e-08	0.000272003	5.56343e-12	1.1246e-11	3.29304e-07	2.01588e-09	1.18819e-05	5.07528e-10	2.8602e-09	2.29568e-06	4.29877e-10	1.98503e-07	0.14949	0	9.25286e-11	8.2851e-10	3.2496e-07	3.87967e-09	6.16099e-08	1.16676e-11	0.00240912	9.46695e-09	8.67567e-07	2.22259e-09	0.014197	0.000101139	0.0215694	0.000127962	2.88918e-08	0.00398425	4.2583e-05	1.03963e-12	3.15275e-08	1.64278e-06	0.00782624	0.000308776	1.00443e-05
GLYATL1	8.41856e-06	1.88535e-12	2.04094e-13	NA	2.24462e-08	2.69414e-11	0	1.32339e-09	5.21535e-05	1.32339e-09	1.77805e-10	1.40205e-13	9.82318e-10	0.00699517	1.22488e-07	1.21658e-11	2.76877e-11	2.81695e-07	1.79366e-13	2.382e-12	5.54904e-10	0.000143672	2.37218e-08	6.98674e-10	0.006282	7.62033e-07	2.65312e-13	4.48449e-08	2.88306e-10	5.95986e-07	2.84109e-06	3.41373e-10	7.39e-05	5.60872e-09	1.13637e-09	4.36354e-11	0.00290759	7.03168e-07	0.0379462	9.08567e-05	8.25222e-05	0.000962986	5.12969e-08	3.37308e-07	7.69246e-05	6.99568e-08	7.62782e-05	2.16356e-05	8.3206e-05
RUNX1	4.159e-08	6.7664e-11	3.25825e-08	2.24462e-08	NA	1.13987e-08	3.1536e-08	8.41856e-06	2.31846e-07	1.53935e-06	2.02668e-07	1.90342e-09	3.34863e-08	5.99628e-09	9.05461e-09	2.11408e-08	5.74215e-09	0.000450112	0.00733699	2.22292e-08	9.836e-09	3.30946e-08	5.13487e-07	5.20452e-08	1.42069e-06	3.79313e-11	2.21733e-07	2.29362e-05	6.39919e-06	2.60961e-06	4.83917e-05	4.01007e-08	1.46166e-06	5.81604e-07	2.837e-06	9.41835e-07	2.70799e-08	1.51126e-05	0.00123696	2.21897e-05	0.00105848	5.04386e-06	1.24012e-05	0.000981095	2.25849e-06	0.00101157	0.000256099	0.0593155	0.00470324
TXN	3.68254e-08	4.99036e-15	8.62569e-11	2.69414e-11	1.13987e-08	NA	0	0	7.3736e-08	0	1.42586e-09	0	7.28866e-11	0	1.74195e-09	2.45359e-14	1.4202e-13	0	2.27239e-07	2.43951e-10	8.92216e-15	1.34794e-09	3.28168e-13	4.87694e-11	9.6188e-05	4.04258e-11	1.7616e-12	2.2238e-07	1.21545e-07	4.28783e-13	1.45971e-11	3.70387e-11	0.000322143	3.36104e-07	1.34476e-05	2.01568e-09	1.44327e-08	5.58967e-09	0.159815	1.55843e-09	1.43804e-07	2.31852e-08	2.1721e-09	4.09507e-12	6.73036e-07	1.61239e-07	0.00092327	1.70968e-06	2.55828e-06
TIMP2	1.13548e-07	2.48116e-13	0	0	3.1536e-08	0	NA	7.45099e-09	4.99036e-15	0	5.23418e-05	0	8.92216e-15	2.58575e-07	4.28783e-13	2.26237e-09	3.36493e-13	9.29285e-12	4.55794e-06	2.58445e-13	6.65166e-09	6.7113e-12	1.31835e-14	3.34853e-07	0.00564787	0	0	2.45183e-07	4.40599e-07	0	1.37837e-08	2.90105e-10	0.00047193	4.08122e-13	3.00696e-13	0	5.88196e-08	4.99036e-15	0.00246062	1.16653e-06	0.000202272	0	0	1.20455e-11	1.11549e-09	0	0.104428	0.000818942	2.56104e-06
CCDC88C	8.70734e-06	5.49605e-14	1.78364e-07	1.32339e-09	8.41856e-06	0	7.45099e-09	NA	0.000163763	7.52959e-10	3.62518e-12	1.06952e-08	3.29845e-10	5.23255e-08	0.000127666	4.46336e-09	6.35209e-10	1.73195e-14	2.55954e-07	2.98829e-05	3.88649e-13	0.000401275	1.22987e-05	1.47589e-11	0.0038778	0.00769318	1.46995e-10	1.80056e-08	1.94703e-10	3.7843e-08	2.43547e-11	2.22429e-09	1.57773e-05	6.68039e-05	4.3858e-06	2.63263e-09	0.000357539	0.00237224	0.364973	8.21881e-09	2.58575e-07	0.0980039	0.00120442	1.19106e-07	1.24792e-05	4.76739e-06	7.62033e-07	1.83443e-07	2.72582e-07
DUSP1	9.12471e-13	3.15694e-09	4.50079e-11	5.21535e-05	2.31846e-07	7.3736e-08	4.99036e-15	0.000163763	NA	1.45693e-12	0.00175653	5.45243e-13	2.73939e-12	1.53371e-09	6.98626e-09	5.34298e-06	6.7301e-08	4.3332e-06	0.0200145	0.000115266	3.88771e-07	2.64038e-12	1.07173e-11	3.31433e-06	9.42606e-06	1.05648e-07	2.11279e-08	0.000315848	0.00361912	1.01938e-07	5.61989e-08	6.58679e-06	0.0715027	1.94178e-05	0.000109193	2.60961e-06	9.25286e-11	2.46983e-10	1.74372e-07	5.1214e-05	0.00014226	4.37668e-14	8.76467e-07	7.03042e-11	1.06658e-08	0.00230264	0.293119	0.280163	9.11227e-05
ARG1	1.077e-10	4.30322e-13	0	1.32339e-09	1.53935e-06	0	0	7.52959e-10	1.45693e-12	NA	3.88499e-07	0	2.41306e-10	6.02478e-11	5.72433e-09	5.34298e-06	1.55838e-09	9.30613e-13	3.45185e-05	1.43897e-09	2.66583e-08	1.18749e-07	0	5.15994e-06	0.0630393	6.10475e-10	3.05111e-08	1.95156e-05	6.02715e-06	2.08778e-12	1.13637e-09	3.36948e-07	0.0195678	4.94965e-06	2.825e-07	1.37394e-08	7.41361e-07	1.40205e-13	0.0798882	4.30017e-05	1.47111e-05	5.60872e-09	3.99639e-07	8.92216e-15	1.78411e-10	1.60833e-06	0.0221766	0.00569553	0.00014855
POLR2E	5.72233e-09	0	3.49883e-10	1.77805e-10	2.02668e-07	1.42586e-09	5.23418e-05	3.62518e-12	0.00175653	3.88499e-07	NA	2.23346e-05	2.86078e-07	1.30306e-07	0.000339201	3.23963e-10	2.34374e-09	7.10965e-07	2.36247e-08	6.58905e-05	1.63411e-10	0.000194778	8.38952e-05	1.55796e-10	2.67255e-06	0.00283029	2.30206e-05	0	3.57892e-08	0.00125994	6.1992e-09	2.5357e-10	1.46354e-08	0.0086432	9.54075e-08	0.000934167	1.47111e-05	0.0061928	0.00653935	1.99513e-05	1.3864e-05	0.177355	0.0259827	0.000110777	0.00262384	0.501052	0	1.45689e-10	0.00025255
SRPK1	8.54424e-08	6.19727e-11	4.37668e-14	1.40205e-13	1.90342e-09	0	0	1.06952e-08	5.45243e-13	0	2.23346e-05	NA	0	4.3332e-06	0	3.67925e-12	0	1.30532e-10	2.43654e-05	1.10412e-13	2.84933e-13	2.23142e-10	0	8.92216e-15	9.1489e-05	6.11981e-12	0	0.00468101	6.25243e-09	1.04355e-13	5.45643e-13	4.72201e-13	0.00939303	1.23112e-07	7.81509e-07	2.6832e-09	5.09989e-08	1.44848e-11	0.000304247	5.81604e-07	2.22373e-06	1.00387e-10	1.79162e-08	0	2.54925e-10	9.87086e-12	0.116506	0.433532	3.60343e-07
B4GALT1	6.40454e-10	2.11998e-08	5.28252e-08	9.82318e-10	3.34863e-08	7.28866e-11	8.92216e-15	3.29845e-10	2.73939e-12	2.41306e-10	2.86078e-07	0	NA	3.10042e-09	4.68101e-09	3.5167e-07	0	2.27239e-07	2.54686e-05	1.26826e-07	3.13532e-11	3.37702e-06	2.88306e-10	9.87086e-12	5.09836e-08	7.02863e-06	1.86044e-09	1.8589e-05	5.23127e-07	2.62597e-08	3.83739e-09	3.10707e-08	0.000697782	5.87667e-07	1.0739e-09	1.32919e-06	2.10308e-14	2.64254e-10	4.56596e-06	8.27001e-08	2.12508e-05	3.49246e-11	9.27312e-08	2.47073e-05	1.46701e-09	4.95324e-06	0.000179047	0.0962863	2.85885e-06
BCL2A1	0	4.80592e-07	0.000272003	0.00699517	5.99628e-09	0	2.58575e-07	5.23255e-08	1.53371e-09	6.02478e-11	1.30306e-07	4.3332e-06	3.10042e-09	NA	1.99117e-05	0.000330529	2.31173e-06	1.12854e-08	0.00471669	0.000313932	4.97714e-08	3.88721e-06	2.43655e-10	9.87606e-08	8.92216e-15	0.000420378	0.0519436	0.000143666	0.000110854	1.31289e-05	6.6459e-09	8.228e-05	0.0592535	3.1752e-05	1.37928e-05	0.000305848	0	1.0896e-11	0.013067	2.10961e-09	3.63722e-05	3.16126e-13	6.4891e-07	0.00929681	0.00203099	0.21748	0.000118086	0.0279271	0.0831545
TPM2	7.47165e-06	4.01658e-09	5.56343e-12	1.22488e-07	9.05461e-09	1.74195e-09	4.28783e-13	0.000127666	6.98626e-09	5.72433e-09	0.000339201	0	4.68101e-09	1.99117e-05	NA	4.6329e-11	1.41663e-06	1.33658e-07	0.000281228	4.50615e-07	2.67057e-06	5.8344e-09	4.55228e-09	7.85793e-08	0.000262315	0	7.64452e-10	0.0072168	3.24495e-07	1.21388e-12	0.000178708	4.11207e-09	0.0211998	1.99828e-11	7.67839e-05	2.25554e-09	8.80131e-06	2.08687e-06	0.000793172	1.60513e-05	0.00678337	2.53133e-07	1.10657e-05	1.1876e-07	4.29014e-08	4.7261e-07	0.669495	0.202026	0.0175875
POLD1	0.000659387	0	1.1246e-11	1.21658e-11	2.11408e-08	2.45359e-14	2.26237e-09	4.46336e-09	5.34298e-06	5.34298e-06	3.23963e-10	3.67925e-12	3.5167e-07	0.000330529	4.6329e-11	NA	1.94342e-10	6.59543e-08	4.43906e-07	7.86424e-07	2.10308e-14	3.36948e-07	1.2563e-07	1.70383e-11	7.49677e-06	3.39871e-12	0	1.33658e-07	9.0667e-05	6.34924e-07	5.19244e-10	0	0.000112632	2.8663e-08	0.0458107	8.77762e-07	0.00673268	0.0089748	0.18468	8.13037e-07	2.97891e-05	0.0238909	0.00549404	1.72983e-10	1.227e-05	2.53497e-05	0.00104028	0.00389015	0.00198553
HNRNPL	0.000132199	2.00672e-11	3.29304e-07	2.76877e-11	5.74215e-09	1.4202e-13	3.36493e-13	6.35209e-10	6.7301e-08	1.55838e-09	2.34374e-09	0	0	2.31173e-06	1.41663e-06	1.94342e-10	NA	1.05722e-05	3.17254e-09	8.47861e-10	0	9.64154e-05	8.27456e-09	0	1.27454e-07	3.10432e-06	0	1.72666e-06	4.36935e-06	1.07599e-07	2.45359e-14	1.88927e-12	2.25457e-07	0.00014759	1.70637e-07	2.77987e-06	5.92102e-08	9.24802e-09	0.00532058	1.18307e-09	0.000752408	2.07737e-06	2.81842e-06	7.57573e-07	8.07404e-07	7.6096e-05	1.35835e-07	0.0078964	9.62662e-11
SLC8A1	3.51358e-10	3.92147e-11	2.01588e-09	2.81695e-07	0.000450112	0	9.29285e-12	1.73195e-14	4.3332e-06	9.30613e-13	7.10965e-07	1.30532e-10	2.27239e-07	1.12854e-08	1.33658e-07	6.59543e-08	1.05722e-05	NA	0.000135365	3.43381e-07	1.76925e-08	1.131e-06	2.92765e-11	1.81826e-06	0.0893195	1.07417e-07	6.67754e-08	8.47891e-05	2.09313e-07	0	8.84123e-09	1.72266e-08	0.130747	2.71713e-05	0.00107205	1.87348e-07	0.000366639	0.00480506	0.539456	5.7562e-07	7.16103e-06	0.00247285	0.00173071	0	7.52366e-08	1.26656e-07	0.367577	0.000146892	0.000531283
SOX9	0.00677156	1.76548e-07	1.18819e-05	1.79366e-13	0.00733699	2.27239e-07	4.55794e-06	2.55954e-07	0.0200145	3.45185e-05	2.36247e-08	2.43654e-05	2.54686e-05	0.00471669	0.000281228	4.43906e-07	3.17254e-09	0.000135365	NA	2.45183e-07	1.41286e-07	0.0879058	0.00280587	1.43052e-10	0.025059	0.00634957	2.22429e-09	9.89395e-05	3.72201e-06	0.000273512	2.83414e-05	5.67603e-08	0.00597726	0.00311902	0.00125074	0.000226877	0.0406708	0.000744523	0.194161	0.00822496	0.00496637	0.0914057	0.00491922	0.0001995	0.000767676	0.0187359	0.00022493	7.88806e-05	0.000643391
PGK1	5.17318e-07	1.30366e-10	5.07528e-10	2.382e-12	2.22292e-08	2.43951e-10	2.58445e-13	2.98829e-05	0.000115266	1.43897e-09	6.58905e-05	1.10412e-13	1.26826e-07	0.000313932	4.50615e-07	7.86424e-07	8.47861e-10	3.43381e-07	2.45183e-07	NA	2.09407e-10	0.00907322	8.35331e-09	1.1812e-07	0.00182099	1.61239e-07	2.72089e-09	0.000122412	0.000767676	2.22968e-10	3.78201e-06	1.61239e-07	0.00318942	7.76118e-07	1.00616e-05	8.6811e-06	3.27048e-06	1.70968e-06	0.00148348	6.82976e-05	0.00587409	1.80791e-05	5.30776e-09	3.51523e-05	0.000143666	0.00020551	0.00409892	0.00125242	0.00026967
CTNNB1	1.11695e-05	8.92216e-15	2.8602e-09	5.54904e-10	9.836e-09	8.92216e-15	6.65166e-09	3.88649e-13	3.88771e-07	2.66583e-08	1.63411e-10	2.84933e-13	3.13532e-11	4.97714e-08	2.67057e-06	2.10308e-14	0	1.76925e-08	1.41286e-07	2.09407e-10	NA	2.21897e-05	1.17517e-09	0	1.1776e-08	1.44521e-05	2.8163e-13	5.53469e-06	6.70329e-06	1.91371e-06	8.92216e-15	8.41232e-14	5.07291e-06	0.000219169	0.00439079	9.80861e-06	1.67203e-06	0.000803793	0.0389328	1.13349e-06	3.2223e-05	0.0046276	0.00861898	1.19803e-09	9.10717e-06	0.0259827	4.76739e-06	0.00587409	3.59491e-07
NOC2L	1.72424e-06	6.7976e-07	2.29568e-06	0.000143672	3.30946e-08	1.34794e-09	6.7113e-12	0.000401275	2.64038e-12	1.18749e-07	0.000194778	2.23142e-10	3.37702e-06	3.88721e-06	5.8344e-09	3.36948e-07	9.64154e-05	1.131e-06	0.0879058	0.00907322	2.21897e-05	NA	3.71025e-08	0.000399172	0.00599563	1.72935e-09	2.24092e-07	0.00069968	0.000731754	1.72699e-07	0.000581071	2.7689e-06	0.000986666	1.07456e-05	7.30097e-05	5.99529e-05	9.44845e-05	1.23449e-05	0.01649	0.000711361	0.00614854	2.13543e-06	4.23783e-05	4.12104e-08	1.23315e-05	4.9295e-06	0.197037	0.233238	0.000855965
IL1R1	4.6329e-11	1.20151e-08	4.29877e-10	2.37218e-08	5.13487e-07	3.28168e-13	1.31835e-14	1.22987e-05	1.07173e-11	0	8.38952e-05	0	2.88306e-10	2.43655e-10	4.55228e-09	1.2563e-07	8.27456e-09	2.92765e-11	0.00280587	8.35331e-09	1.17517e-09	3.71025e-08	NA	5.61989e-08	7.8779e-06	1.6058e-07	2.82205e-07	0.00191389	0.000906137	1.45996e-09	1.11744e-08	5.80453e-08	0.0345872	1.70237e-06	3.10461e-05	2.21597e-07	1.19489e-10	6.47681e-11	0.00503378	2.48086e-06	0.000440593	2.64038e-12	6.03313e-07	2.20614e-11	2.51507e-07	8.28628e-06	0.237056	0.682953	0.00151584
SFPQ	4.95324e-06	1.11511e-11	1.98503e-07	6.98674e-10	5.20452e-08	4.87694e-11	3.34853e-07	1.47589e-11	3.31433e-06	5.15994e-06	1.55796e-10	8.92216e-15	9.87086e-12	9.87606e-08	7.85793e-08	1.70383e-11	0	1.81826e-06	1.43052e-10	1.1812e-07	0	0.000399172	5.61989e-08	NA	7.69633e-11	8.60668e-05	0	0.000421955	5.19396e-08	2.00968e-07	1.69109e-12	1.22081e-13	0.000100318	0.00100425	0.000589634	2.65057e-05	3.61349e-08	9.72332e-05	0.0192769	4.49677e-12	0.000181123	0.00348138	0.0136493	3.14296e-07	4.39237e-06	0.00578198	3.80273e-06	0.0915658	7.63166e-09
PTGS2	4.63865e-09	0.000167224	0.14949	0.006282	1.42069e-06	9.6188e-05	0.00564787	0.0038778	9.42606e-06	0.0630393	2.67255e-06	9.1489e-05	5.09836e-08	8.92216e-15	0.000262315	7.49677e-06	1.27454e-07	0.0893195	0.025059	0.00182099	1.1776e-08	0.00599563	7.8779e-06	7.69633e-11	NA	0.100462	0.0260897	0.0172432	0.241358	0.0561236	1.07846e-05	8.47891e-05	0.00248778	2.97579e-05	0.00832237	0.120326	0	5.95986e-07	7.04275e-05	7.72461e-06	0.0332144	6.1229e-08	0.0142809	0.220814	0.384169	0.245193	3.68425e-06	0.776517	0.142649
ZAP70	0.000861288	7.36078e-13	0	7.62033e-07	3.79313e-11	4.04258e-11	0	0.00769318	1.05648e-07	6.10475e-10	0.00283029	6.11981e-12	7.02863e-06	0.000420378	0	3.39871e-12	3.10432e-06	1.07417e-07	0.00634957	1.61239e-07	1.44521e-05	1.72935e-09	1.6058e-07	8.60668e-05	0.100462	NA	1.31976e-10	0.000258218	0.00538076	3.36493e-13	0.00046678	5.33905e-10	0.00599563	1.13987e-08	0.00047193	4.77757e-07	0.00104111	4.95324e-06	0.120326	0.000499144	0.0610242	6.06952e-06	4.39237e-06	2.43951e-10	3.16864e-12	1.20915e-08	0.477013	0.0185779	0.000138735
DPF2	0.00894821	1.50639e-13	9.25286e-11	2.65312e-13	2.21733e-07	1.7616e-12	0	1.46995e-10	2.11279e-08	3.05111e-08	2.30206e-05	0	1.86044e-09	0.0519436	7.64452e-10	0	0	6.67754e-08	2.22429e-09	2.72089e-09	2.8163e-13	2.24092e-07	2.82205e-07	0	0.0260897	1.31976e-10	NA	1.13349e-06	4.12508e-07	4.78174e-12	2.43951e-10	0	0.00031111	1.39642e-07	0.000241183	4.52044e-10	0.0197698	2.1397e-05	0.053443	7.32674e-05	0.00352544	0.000577567	5.54584e-05	0	4.80251e-07	1.38134e-10	0.0193731	0.0469929	5.34298e-06
P4HB	1.08972e-05	4.99036e-15	8.2851e-10	4.48449e-08	2.29362e-05	2.2238e-07	2.45183e-07	1.80056e-08	0.000315848	1.95156e-05	0	0.00468101	1.8589e-05	0.000143666	0.0072168	1.33658e-07	1.72666e-06	8.47891e-05	9.89395e-05	0.000122412	5.53469e-06	0.00069968	0.00191389	0.000421955	0.0172432	0.000258218	1.13349e-06	NA	2.57877e-06	0.00436597	8.11601e-06	2.25029e-08	1.94085e-05	0.00778057	1.07919e-10	0.000124326	0.00231908	0.00710654	0.132593	0.000303199	0.000196992	0.0375592	6.1005e-05	0.00262281	0.0254646	0.00226509	5.17318e-13	3.49246e-11	0.000103878
ZNF521	0.0053669	2.39405e-06	3.2496e-07	2.88306e-10	6.39919e-06	1.21545e-07	4.40599e-07	1.94703e-10	0.00361912	6.02715e-06	3.57892e-08	6.25243e-09	5.23127e-07	0.000110854	3.24495e-07	9.0667e-05	4.36935e-06	2.09313e-07	3.72201e-06	0.000767676	6.70329e-06	0.000731754	0.000906137	5.19396e-08	0.241358	0.00538076	4.12508e-07	2.57877e-06	NA	8.48804e-07	6.71934e-05	1.50377e-06	0.0443471	0.016546	9.7959e-09	2.16259e-07	0.000834971	0.00237208	0.0674225	0.000295461	4.48622e-06	0.038	5.76069e-05	0.000319287	6.68725e-06	1.23405e-07	0.0062993	5.20395e-05	0.000130382
HPSE	0.000583608	7.63166e-09	3.87967e-09	5.95986e-07	2.60961e-06	4.28783e-13	0	3.7843e-08	1.01938e-07	2.08778e-12	0.00125994	1.04355e-13	2.62597e-08	1.31289e-05	1.21388e-12	6.34924e-07	1.07599e-07	0	0.000273512	2.22968e-10	1.91371e-06	1.72699e-07	1.45996e-09	2.00968e-07	0.0561236	3.36493e-13	4.78174e-12	0.00436597	8.48804e-07	NA	4.65667e-05	4.15613e-07	0.0124023	1.20755e-07	2.14519e-06	1.52049e-07	6.71062e-07	7.42721e-07	0.0901766	1.37928e-05	0.00166254	5.2821e-07	1.77489e-07	5.394e-10	4.29129e-11	1.12956e-09	0.63423	0.00634957	0.00125242
DDX17	9.25655e-09	3.90687e-12	6.16099e-08	2.84109e-06	4.83917e-05	1.45971e-11	1.37837e-08	2.43547e-11	5.61989e-08	1.13637e-09	6.1992e-09	5.45643e-13	3.83739e-09	6.6459e-09	0.000178708	5.19244e-10	2.45359e-14	8.84123e-09	2.83414e-05	3.78201e-06	8.92216e-15	0.000581071	1.11744e-08	1.69109e-12	1.07846e-05	0.00046678	2.43951e-10	8.11601e-06	6.71934e-05	4.65667e-05	NA	3.39042e-13	0.00844119	0.00544887	0.000285473	0.000179047	3.73484e-06	5.02179e-05	0.128574	3.08957e-07	4.28383e-09	0.00017137	0.00221685	2.8652e-10	0.00162751	0.00652791	0.000118847	0.194023	3.08754e-07
MRPL12	0.00117374	0	1.16676e-11	3.41373e-10	4.01007e-08	3.70387e-11	2.90105e-10	2.22429e-09	6.58679e-06	3.36948e-07	2.5357e-10	4.72201e-13	3.10707e-08	8.228e-05	4.11207e-09	0	1.88927e-12	1.72266e-08	5.67603e-08	1.61239e-07	8.41232e-14	2.7689e-06	5.80453e-08	1.22081e-13	8.47891e-05	5.33905e-10	0	2.25029e-08	1.50377e-06	4.15613e-07	3.39042e-13	NA	0.000736714	1.10553e-07	0.000716876	1.76925e-08	0.00255267	0.00328239	0.0587554	4.42896e-08	7.36008e-06	0.00924213	0.0105437	3.83739e-09	1.49397e-05	8.37862e-06	0.000577567	0.0081475	2.47073e-05
TPR	0.0120438	7.66077e-08	0.00240912	7.39e-05	1.46166e-06	0.000322143	0.00047193	1.57773e-05	0.0715027	0.0195678	1.46354e-08	0.00939303	0.000697782	0.0592535	0.0211998	0.000112632	2.25457e-07	0.130747	0.00597726	0.00318942	5.07291e-06	0.000986666	0.0345872	0.000100318	0.00248778	0.00599563	0.00031111	1.94085e-05	0.0443471	0.0124023	0.00844119	0.000736714	NA	0.0121688	0.000175351	0.0123168	0.0376499	0.143351	0.0377605	0.00570353	0.245193	0.29697	0.221817	0.103912	0.0113636	0.155556	1.88569e-09	0.000148066	0.00024455
CCR7	4.99835e-06	5.00385e-08	9.46695e-09	5.60872e-09	5.81604e-07	3.36104e-07	4.08122e-13	6.68039e-05	1.94178e-05	4.94965e-06	0.0086432	1.23112e-07	5.87667e-07	3.1752e-05	1.99828e-11	2.8663e-08	0.00014759	2.71713e-05	0.00311902	7.76118e-07	0.000219169	1.07456e-05	1.70237e-06	0.00100425	2.97579e-05	1.13987e-08	1.39642e-07	0.00778057	0.016546	1.20755e-07	0.00544887	1.10553e-07	0.0121688	NA	1.10187e-05	4.43049e-13	2.48383e-05	9.9932e-08	0.000818669	0.000345116	0.06623	4.28383e-09	2.40673e-08	0.000571863	0.00355484	1.08272e-05	0.346857	0.0874525	0.218193
ZNF160	4.95324e-06	3.22794e-07	8.67567e-07	1.13637e-09	2.837e-06	1.34476e-05	3.00696e-13	4.3858e-06	0.000109193	2.825e-07	9.54075e-08	7.81509e-07	1.0739e-09	1.37928e-05	7.67839e-05	0.0458107	1.70637e-07	0.00107205	0.00125074	1.00616e-05	0.00439079	7.30097e-05	3.10461e-05	0.000589634	0.00832237	0.00047193	0.000241183	1.07919e-10	9.7959e-09	2.14519e-06	0.000285473	0.000716876	0.000175351	1.10187e-05	NA	1.53074e-09	1.24027e-08	7.99152e-11	0.00288619	0.000121749	0.00424809	1.06665e-08	8.41232e-14	0.168747	5.26673e-05	4.52874e-06	1.04337e-06	1.64638e-05	0.000955541
GTF2H5	0.000320144	3.15275e-08	2.22259e-09	4.36354e-11	9.41835e-07	2.01568e-09	0	2.63263e-09	2.60961e-06	1.37394e-08	0.000934167	2.6832e-09	1.32919e-06	0.000305848	2.25554e-09	8.77762e-07	2.77987e-06	1.87348e-07	0.000226877	8.6811e-06	9.80861e-06	5.99529e-05	2.21597e-07	2.65057e-05	0.120326	4.77757e-07	4.52044e-10	0.000124326	2.16259e-07	1.52049e-07	0.000179047	1.76925e-08	0.0123168	4.43049e-13	1.53074e-09	NA	0.00557975	2.58521e-06	0.0273333	0.000410928	0.0087433	4.04656e-06	1.24413e-07	3.08017e-05	2.77987e-06	1.56926e-11	0.394211	0.000756767	0.0062993
PFKFB3	8.68194e-14	0.000112399	0.014197	0.00290759	2.70799e-08	1.44327e-08	5.88196e-08	0.000357539	9.25286e-11	7.41361e-07	1.47111e-05	5.09989e-08	2.10308e-14	0	8.80131e-06	0.00673268	5.92102e-08	0.000366639	0.0406708	3.27048e-06	1.67203e-06	9.44845e-05	1.19489e-10	3.61349e-08	0	0.00104111	0.0197698	0.00231908	0.000834971	6.71062e-07	3.73484e-06	0.00255267	0.0376499	2.48383e-05	1.24027e-08	0.00557975	NA	0	1.51126e-05	5.26733e-08	0.00325316	0	1.2565e-09	0.0827716	0.000210551	0.316772	0.000668678	0.708136	0.0831545
MMP9	4.01007e-08	0.000367703	0.000101139	7.03168e-07	1.51126e-05	5.58967e-09	4.99036e-15	0.00237224	2.46983e-10	1.40205e-13	0.0061928	1.44848e-11	2.64254e-10	1.0896e-11	2.08687e-06	0.0089748	9.24802e-09	0.00480506	0.000744523	1.70968e-06	0.000803793	1.23449e-05	6.47681e-11	9.72332e-05	5.95986e-07	4.95324e-06	2.1397e-05	0.00710654	0.00237208	7.42721e-07	5.02179e-05	0.00328239	0.143351	9.9932e-08	7.99152e-11	2.58521e-06	0	NA	0.000317707	0.000225373	0.0683427	0	1.16318e-13	0.00260968	0.000141894	0.0012427	0.0522291	0.151686	0.0195931
EGR1	6.17595e-05	0.00485124	0.0215694	0.0379462	0.00123696	0.159815	0.00246062	0.364973	1.74372e-07	0.0798882	0.00653935	0.000304247	4.56596e-06	0.013067	0.000793172	0.18468	0.00532058	0.539456	0.194161	0.00148348	0.0389328	0.01649	0.00503378	0.0192769	7.04275e-05	0.120326	0.053443	0.132593	0.0674225	0.0901766	0.128574	0.0587554	0.0377605	0.000818669	0.00288619	0.0273333	1.51126e-05	0.000317707	NA	0.272183	0.742221	3.39456e-05	0.000583608	0.390004	0.0263233	0.766257	0.126454	0.84526	0.0486808
ATG7	3.46378e-07	9.87606e-08	0.000127962	9.08567e-05	2.21897e-05	1.55843e-09	1.16653e-06	8.21881e-09	5.1214e-05	4.30017e-05	1.99513e-05	5.81604e-07	8.27001e-08	2.10961e-09	1.60513e-05	8.13037e-07	1.18307e-09	5.7562e-07	0.00822496	6.82976e-05	1.13349e-06	0.000711361	2.48086e-06	4.49677e-12	7.72461e-06	0.000499144	7.32674e-05	0.000303199	0.000295461	1.37928e-05	3.08957e-07	4.42896e-08	0.00570353	0.000345116	0.000121749	0.000410928	5.26733e-08	0.000225373	0.272183	NA	0.00015355	4.94326e-05	0.000421955	0.00353503	0.00232972	0.0205482	0.000885361	0.0104997	0.000130256
JUP	2.8782e-05	1.64109e-05	2.88918e-08	8.25222e-05	0.00105848	1.43804e-07	0.000202272	2.58575e-07	0.00014226	1.47111e-05	1.3864e-05	2.22373e-06	2.12508e-05	3.63722e-05	0.00678337	2.97891e-05	0.000752408	7.16103e-06	0.00496637	0.00587409	3.2223e-05	0.00614854	0.000440593	0.000181123	0.0332144	0.0610242	0.00352544	0.000196992	4.48622e-06	0.00166254	4.28383e-09	7.36008e-06	0.245193	0.06623	0.00424809	0.0087433	0.00325316	0.0683427	0.742221	0.00015355	NA	0.0674225	0.030806	1.24069e-05	0.0155711	0.137597	0.00473095	0.187776	1.39662e-05
MXD1	1.53074e-09	0.0047109	0.00398425	0.000962986	5.04386e-06	2.31852e-08	0	0.0980039	4.37668e-14	5.60872e-09	0.177355	1.00387e-10	3.49246e-11	3.16126e-13	2.53133e-07	0.0238909	2.07737e-06	0.00247285	0.0914057	1.80791e-05	0.0046276	2.13543e-06	2.64038e-12	0.00348138	6.1229e-08	6.06952e-06	0.000577567	0.0375592	0.038	5.2821e-07	0.00017137	0.00924213	0.29697	4.28383e-09	1.06665e-08	4.04656e-06	0	0	3.39456e-05	4.94326e-05	0.0674225	NA	0	0.0177066	0.000132035	0.0012698	0.691667	0.30442	0.200414
ZNF566	9.3403e-05	0.000285732	4.2583e-05	5.12969e-08	1.24012e-05	2.1721e-09	0	0.00120442	8.76467e-07	3.99639e-07	0.0259827	1.79162e-08	9.27312e-08	6.4891e-07	1.10657e-05	0.00549404	2.81842e-06	0.00173071	0.00491922	5.30776e-09	0.00861898	4.23783e-05	6.03313e-07	0.0136493	0.0142809	4.39237e-06	5.54584e-05	6.1005e-05	5.76069e-05	1.77489e-07	0.00221685	0.0105437	0.221817	2.40673e-08	8.41232e-14	1.24413e-07	1.2565e-09	1.16318e-13	0.000583608	0.000421955	0.030806	0	NA	0.238825	4.3304e-05	7.44062e-08	0.210577	0.0558328	0.0133788
KBTBD7	1.07136e-05	1.16676e-11	1.03963e-12	3.37308e-07	0.000981095	4.09507e-12	1.20455e-11	1.19106e-07	7.03042e-11	8.92216e-15	0.000110777	0	2.47073e-05	0.00929681	1.1876e-07	1.72983e-10	7.57573e-07	0	0.0001995	3.51523e-05	1.19803e-09	4.12104e-08	2.20614e-11	3.14296e-07	0.220814	2.43951e-10	0	0.00262281	0.000319287	5.394e-10	2.8652e-10	3.83739e-09	0.103912	0.000571863	0.168747	3.08017e-05	0.0827716	0.00260968	0.390004	0.00353503	1.24069e-05	0.0177066	0.238825	NA	2.66583e-08	1.09963e-05	0.90568	0.266292	4.04656e-06
GPER1	0.00229313	2.1353e-07	3.15275e-08	7.69246e-05	2.25849e-06	6.73036e-07	1.11549e-09	1.24792e-05	1.06658e-08	1.78411e-10	0.00262384	2.54925e-10	1.46701e-09	0.00203099	4.29014e-08	1.227e-05	8.07404e-07	7.52366e-08	0.000767676	0.000143666	9.10717e-06	1.23315e-05	2.51507e-07	4.39237e-06	0.384169	3.16864e-12	4.80251e-07	0.0254646	6.68725e-06	4.29129e-11	0.00162751	1.49397e-05	0.0113636	0.00355484	5.26673e-05	2.77987e-06	0.000210551	0.000141894	0.0263233	0.00232972	0.0155711	0.000132035	4.3304e-05	2.66583e-08	NA	1.07054e-05	0.923367	0.490268	1.77398e-05
UBE2I	0.134204	0.000535245	1.64278e-06	6.99568e-08	0.00101157	1.61239e-07	0	4.76739e-06	0.00230264	1.60833e-06	0.501052	9.87086e-12	4.95324e-06	0.21748	4.7261e-07	2.53497e-05	7.6096e-05	1.26656e-07	0.0187359	0.00020551	0.0259827	4.9295e-06	8.28628e-06	0.00578198	0.245193	1.20915e-08	1.38134e-10	0.00226509	1.23405e-07	1.12956e-09	0.00652791	8.37862e-06	0.155556	1.08272e-05	4.52874e-06	1.56926e-11	0.316772	0.0012427	0.766257	0.0205482	0.137597	0.0012698	7.44062e-08	1.09963e-05	1.07054e-05	NA	0.277327	0.00597726	0.000471921
CTNNA1	0.000170708	6.9956e-07	0.00782624	7.62782e-05	0.000256099	0.00092327	0.104428	7.62033e-07	0.293119	0.0221766	0	0.116506	0.000179047	0.000118086	0.669495	0.00104028	1.35835e-07	0.367577	0.00022493	0.00409892	4.76739e-06	0.197037	0.237056	3.80273e-06	3.68425e-06	0.477013	0.0193731	5.17318e-13	0.0062993	0.63423	0.000118847	0.000577567	1.88569e-09	0.346857	1.04337e-06	0.394211	0.000668678	0.0522291	0.126454	0.000885361	0.00473095	0.691667	0.210577	0.90568	0.923367	0.277327	NA	3.6758e-07	0.0355259
TSC22D3	0.304794	1.04955e-07	0.000308776	2.16356e-05	0.0593155	1.70968e-06	0.000818942	1.83443e-07	0.280163	0.00569553	1.45689e-10	0.433532	0.0962863	0.0279271	0.202026	0.00389015	0.0078964	0.000146892	7.88806e-05	0.00125242	0.00587409	0.233238	0.682953	0.0915658	0.776517	0.0185779	0.0469929	3.49246e-11	5.20395e-05	0.00634957	0.194023	0.0081475	0.000148066	0.0874525	1.64638e-05	0.000756767	0.708136	0.151686	0.84526	0.0104997	0.187776	0.30442	0.0558328	0.266292	0.490268	0.00597726	3.6758e-07	NA	0.100392
AMFR	0.00132628	1.17117e-06	1.00443e-05	8.3206e-05	0.00470324	2.55828e-06	2.56104e-06	2.72582e-07	9.11227e-05	0.00014855	0.00025255	3.60343e-07	2.85885e-06	0.0831545	0.0175875	0.00198553	9.62662e-11	0.000531283	0.000643391	0.00026967	3.59491e-07	0.000855965	0.00151584	7.63166e-09	0.142649	0.000138735	5.34298e-06	0.000103878	0.000130382	0.00125242	3.08754e-07	2.47073e-05	0.00024455	0.218193	0.000955541	0.0062993	0.0831545	0.0195931	0.0486808	0.000130256	1.39662e-05	0.200414	0.0133788	4.04656e-06	1.77398e-05	0.000471921	0.0355259	0.100392	NA
GTF3C3	0.20369	0.121447	0.0860399	0.0167991	6.44828e-05	0.000294141	1.0162e-06	0.0643914	4.3304e-05	0.00369406	0.582614	4.9295e-06	0.000759377	0.00882152	0.00101157	0.0155975	0.000805401	0.0203893	0.499677	0.114203	0.231	0.00013704	0.00358354	0.00446015	0.112821	0.000401275	2.77001e-06	0.691667	0.0136874	7.60425e-05	0.696488	0.0273837	0.540552	5.04871e-05	0.0699092	1.04955e-07	0.0147502	9.04024e-05	0.19328	0.115995	0.588287	1.50107e-06	0.0012705	0.00306163	0.000790095	2.10999e-07	0.220416	0.710401	0.379039
JAK2	0.00323888	1.75255e-08	5.42567e-07	2.74379e-05	0.305298	3.96897e-10	1.10919e-07	2.76239e-05	0.000847094	1.42324e-06	0.00015656	7.16718e-08	0.00314587	0.0101508	0.000101266	9.56121e-09	5.21202e-06	6.46115e-09	0.00105061	7.85664e-06	2.76463e-07	0.0142809	4.21375e-05	0.000781481	0.446438	2.2468e-05	4.16541e-06	0.000578745	0.0131061	1.21031e-05	1.45049e-08	2.79036e-09	0.00457508	0.00146427	0.12794	0.00100715	0.147189	0.0206498	0.221763	4.02386e-05	8.12114e-06	0.07103	0.0096341	1.86453e-08	0.0086432	0.00206529	0.0924757	0.000366639	1.03809e-06
IL1B	8.0957e-06	0.77454	0.18528	0.897324	0.00335868	0.0549772	0.0785413	0.549933	0.000872128	0.368352	0.651982	0.0203342	6.56945e-05	1.26733e-12	0.0831545	0.59886	0.0144887	0.611865	0.682001	0.113651	0.115806	0.207542	0.0116565	0.0192519	0	0.889768	0.87456	0.476448	0.400775	0.0658487	0.0128202	0.654036	0.857322	0.00699235	0.00150795	0.492583	0	1.55857e-07	0.0114044	0.0118181	0.613715	1.62436e-10	0.000255997	0.36719	0.460596	0.776517	0.0285568	0.190617	0.590073
[truncated: 3 more columns]
