# Supplementary material for: Integrated multi-omics identifies macrophage ARG1-mediated deacetylation with causal and diagnostic implications in ischemic stroke
Source: iScience. 2026 Mar 6;29(4):115269. doi: 10.1016/j.isci.2026.115269 (PMC13018907; doi:10.1016/j.isci.2026.115269)
Supplement: Data S1. Tables S1–S13 [file mmc2.zip › Supplementary Table9.xlsx]

## Sheet: Supplementary Table 9
Linearity Verification for Immune Indicator Pairs: Durbin-Watson and Residual Analysis
Term1	Term2	DW_Statistic	Linearity_Result
Activated.CD4.T.cell	Activated.dendritic.cell	1.6713	Pass
Activated.CD4.T.cell	CD56bright.natural.killer.cell	1.875	Pass
Activated.CD4.T.cell	Eosinophil	1.3432	Fail
Activated.CD4.T.cell	Gamma.delta.T.cell	1.9961	Pass
Activated.CD4.T.cell	Immature..B.cell	1.7735	Pass
Activated.CD4.T.cell	Immature.dendritic.cell	1.7718	Pass
Activated.CD4.T.cell	MDSC	1.5399	Pass
Activated.CD4.T.cell	Mast.cell	1.7062	Pass
Activated.CD4.T.cell	Natural.killer.T.cell	1.8295	Pass
Activated.CD4.T.cell	Natural.killer.cell	1.8826	Pass
Activated.CD4.T.cell	Plasmacytoid.dendritic.cell	1.8488	Pass
Activated.CD4.T.cell	Regulatory.T.cell	1.8441	Pass
Activated.CD4.T.cell	T.follicular.helper.cell	2.0449	Pass
Activated.CD4.T.cell	Type.1.T.helper.cell	1.9567	Pass
Activated.CD4.T.cell	Type.17.T.helper.cell	1.8085	Pass
Activated.CD4.T.cell	Type.2.T.helper.cell	2.0987	Pass
Activated.dendritic.cell	CD56bright.natural.killer.cell	1.8219	Pass
Activated.dendritic.cell	Eosinophil	1.3579	Fail
Activated.dendritic.cell	Gamma.delta.T.cell	1.9382	Pass
Activated.dendritic.cell	Immature..B.cell	1.8465	Pass
Activated.dendritic.cell	Immature.dendritic.cell	1.8268	Pass
Activated.dendritic.cell	MDSC	1.5544	Pass
Activated.dendritic.cell	Mast.cell	1.5418	Pass
Activated.dendritic.cell	Natural.killer.T.cell	1.9158	Pass
Activated.dendritic.cell	Natural.killer.cell	1.793	Pass
Activated.dendritic.cell	Plasmacytoid.dendritic.cell	1.7036	Pass
Activated.dendritic.cell	Regulatory.T.cell	1.8578	Pass
Activated.dendritic.cell	T.follicular.helper.cell	2.0418	Pass
Activated.dendritic.cell	Type.1.T.helper.cell	1.8307	Pass
Activated.dendritic.cell	Type.17.T.helper.cell	1.7959	Pass
Activated.dendritic.cell	Type.2.T.helper.cell	1.9837	Pass
CD56bright.natural.killer.cell	Eosinophil	1.3609	Fail
CD56bright.natural.killer.cell	Gamma.delta.T.cell	1.8981	Pass
CD56bright.natural.killer.cell	Immature..B.cell	1.6086	Pass
CD56bright.natural.killer.cell	Immature.dendritic.cell	1.7448	Pass
CD56bright.natural.killer.cell	MDSC	1.5415	Pass
CD56bright.natural.killer.cell	Mast.cell	1.6655	Pass
CD56bright.natural.killer.cell	Natural.killer.T.cell	1.8924	Pass
CD56bright.natural.killer.cell	Natural.killer.cell	1.9322	Pass
CD56bright.natural.killer.cell	Plasmacytoid.dendritic.cell	1.753	Pass
CD56bright.natural.killer.cell	Regulatory.T.cell	1.8496	Pass
CD56bright.natural.killer.cell	T.follicular.helper.cell	2.0121	Pass
CD56bright.natural.killer.cell	Type.1.T.helper.cell	1.8629	Pass
CD56bright.natural.killer.cell	Type.17.T.helper.cell	1.7875	Pass
CD56bright.natural.killer.cell	Type.2.T.helper.cell	2.0186	Pass
Eosinophil	Gamma.delta.T.cell	1.9135	Pass
Eosinophil	Immature..B.cell	1.737	Pass
Eosinophil	Immature.dendritic.cell	2.055	Pass
Eosinophil	MDSC	1.5941	Pass
Eosinophil	Mast.cell	1.7204	Pass
Eosinophil	Natural.killer.T.cell	1.894	Pass
Eosinophil	Natural.killer.cell	1.8257	Pass
Eosinophil	Plasmacytoid.dendritic.cell	1.7653	Pass
Eosinophil	Regulatory.T.cell	1.8942	Pass
Eosinophil	T.follicular.helper.cell	2.0604	Pass
Eosinophil	Type.1.T.helper.cell	1.8935	Pass
Eosinophil	Type.17.T.helper.cell	1.7786	Pass
Eosinophil	Type.2.T.helper.cell	1.9774	Pass
Gamma.delta.T.cell	Immature..B.cell	1.9403	Pass
Gamma.delta.T.cell	Immature.dendritic.cell	1.7997	Pass
Gamma.delta.T.cell	MDSC	1.5933	Pass
Gamma.delta.T.cell	Mast.cell	1.6798	Pass
Gamma.delta.T.cell	Natural.killer.T.cell	1.8816	Pass
Gamma.delta.T.cell	Natural.killer.cell	1.8134	Pass
Gamma.delta.T.cell	Plasmacytoid.dendritic.cell	1.757	Pass
Gamma.delta.T.cell	Regulatory.T.cell	1.8213	Pass
Gamma.delta.T.cell	T.follicular.helper.cell	2.0614	Pass
Gamma.delta.T.cell	Type.1.T.helper.cell	1.8926	Pass
Gamma.delta.T.cell	Type.17.T.helper.cell	1.8678	Pass
Gamma.delta.T.cell	Type.2.T.helper.cell	1.993	Pass
Immature..B.cell	Immature.dendritic.cell	1.864	Pass
Immature..B.cell	MDSC	1.6304	Pass
Immature..B.cell	Mast.cell	1.7126	Pass
Immature..B.cell	Natural.killer.T.cell	1.904	Pass
Immature..B.cell	Natural.killer.cell	1.8227	Pass
Immature..B.cell	Plasmacytoid.dendritic.cell	1.7953	Pass
Immature..B.cell	Regulatory.T.cell	1.8851	Pass
Immature..B.cell	T.follicular.helper.cell	2.0198	Pass
Immature..B.cell	Type.1.T.helper.cell	1.8792	Pass
Immature..B.cell	Type.17.T.helper.cell	1.8804	Pass
Immature..B.cell	Type.2.T.helper.cell	1.9784	Pass
Immature.dendritic.cell	MDSC	1.5787	Pass
Immature.dendritic.cell	Mast.cell	1.811	Pass
Immature.dendritic.cell	Natural.killer.T.cell	1.8942	Pass
Immature.dendritic.cell	Natural.killer.cell	1.8313	Pass
Immature.dendritic.cell	Plasmacytoid.dendritic.cell	1.7472	Pass
Immature.dendritic.cell	Regulatory.T.cell	2.0796	Pass
Immature.dendritic.cell	T.follicular.helper.cell	2.0269	Pass
Immature.dendritic.cell	Type.1.T.helper.cell	1.8686	Pass
Immature.dendritic.cell	Type.17.T.helper.cell	1.7911	Pass
Immature.dendritic.cell	Type.2.T.helper.cell	1.9858	Pass
MDSC	Mast.cell	1.716	Pass
MDSC	Natural.killer.T.cell	1.9588	Pass
MDSC	Natural.killer.cell	1.9209	Pass
MDSC	Plasmacytoid.dendritic.cell	1.8298	Pass
MDSC	Regulatory.T.cell	1.9245	Pass
MDSC	T.follicular.helper.cell	2.0744	Pass
MDSC	Type.1.T.helper.cell	1.9027	Pass
MDSC	Type.17.T.helper.cell	1.8064	Pass
MDSC	Type.2.T.helper.cell	1.9886	Pass
Mast.cell	Natural.killer.T.cell	1.922	Pass
Mast.cell	Natural.killer.cell	1.8225	Pass
Mast.cell	Plasmacytoid.dendritic.cell	1.7418	Pass
Mast.cell	Regulatory.T.cell	1.855	Pass
Mast.cell	T.follicular.helper.cell	2.0452	Pass
Mast.cell	Type.1.T.helper.cell	1.908	Pass
Mast.cell	Type.17.T.helper.cell	1.8032	Pass
Mast.cell	Type.2.T.helper.cell	1.9591	Pass
Natural.killer.T.cell	Natural.killer.cell	1.8775	Pass
Natural.killer.T.cell	Plasmacytoid.dendritic.cell	1.8677	Pass
Natural.killer.T.cell	Regulatory.T.cell	1.8647	Pass
Natural.killer.T.cell	T.follicular.helper.cell	2.1246	Pass
Natural.killer.T.cell	Type.1.T.helper.cell	1.895	Pass
Natural.killer.T.cell	Type.17.T.helper.cell	1.8492	Pass
Natural.killer.T.cell	Type.2.T.helper.cell	1.9855	Pass
Natural.killer.cell	Plasmacytoid.dendritic.cell	1.8416	Pass
Natural.killer.cell	Regulatory.T.cell	1.765	Pass
Natural.killer.cell	T.follicular.helper.cell	2.0528	Pass
Natural.killer.cell	Type.1.T.helper.cell	1.8691	Pass
Natural.killer.cell	Type.17.T.helper.cell	1.7784	Pass
Natural.killer.cell	Type.2.T.helper.cell	2.148	Pass
Plasmacytoid.dendritic.cell	Regulatory.T.cell	1.8484	Pass
Plasmacytoid.dendritic.cell	T.follicular.helper.cell	2.0728	Pass
Plasmacytoid.dendritic.cell	Type.1.T.helper.cell	1.8276	Pass
Plasmacytoid.dendritic.cell	Type.17.T.helper.cell	1.7917	Pass
Plasmacytoid.dendritic.cell	Type.2.T.helper.cell	2.0839	Pass
Regulatory.T.cell	T.follicular.helper.cell	2.0521	Pass
Regulatory.T.cell	Type.1.T.helper.cell	1.8675	Pass
Regulatory.T.cell	Type.17.T.helper.cell	1.834	Pass
Regulatory.T.cell	Type.2.T.helper.cell	1.9815	Pass
T.follicular.helper.cell	Type.1.T.helper.cell	1.9502	Pass
T.follicular.helper.cell	Type.17.T.helper.cell	1.7723	Pass
T.follicular.helper.cell	Type.2.T.helper.cell	1.97	Pass
Type.1.T.helper.cell	Type.17.T.helper.cell	1.76	Pass
Type.1.T.helper.cell	Type.2.T.helper.cell	2.0188	Pass
Type.17.T.helper.cell	Type.2.T.helper.cell	1.9761	Pass
