# Supplementary material for: Integrated multi-omics identifies macrophage ARG1-mediated deacetylation with causal and diagnostic implications in ischemic stroke
Source: iScience. 2026 Mar 6;29(4):115269. doi: 10.1016/j.isci.2026.115269 (PMC13018907; doi:10.1016/j.isci.2026.115269)
Supplement: Data S1. Tables S1–S13 [file mmc2.zip › Supplementary Table8.xlsx]

## Sheet: Supplementary Table 8
Linearity Verification for deacetylation-related genes Pairs: Durbin-Watson and Residual Analysis
Gene1	Gene2	DW_Statistic	Linearity_Result
PRPF31	NUP210	1.9528	Pass
PRPF31	RUNX1	1.6639	Pass
PRPF31	TIMP2	1.5819	Pass
PRPF31	CCDC88C	1.4575	Fail
PRPF31	POLR2E	1.6991	Pass
PRPF31	SRPK1	1.6508	Pass
PRPF31	TPM2	1.8704	Pass
PRPF31	POLD1	1.9554	Pass
PRPF31	SLC8A1	1.3776	Fail
PRPF31	PGK1	1.9008	Pass
PRPF31	CTNNB1	1.8815	Pass
PRPF31	NOC2L	2.0759	Pass
PRPF31	IL1R1	2.0031	Pass
PRPF31	DPF2	1.3605	Fail
PRPF31	P4HB	2.0466	Pass
PRPF31	ZNF521	1.8017	Pass
PRPF31	HPSE	1.6649	Pass
PRPF31	MRPL12	2.1313	Pass
PRPF31	CCR7	1.8738	Pass
PRPF31	GTF2H5	1.6682	Pass
PRPF31	PFKFB3	1.0579	Fail
PRPF31	ATG7	1.5913	Pass
PRPF31	MXD1	1.4027	Fail
PRPF31	ZNF566	1.7832	Pass
PRPF31	KBTBD7	1.445	Fail
PRPF31	UBE2I	1.5752	Pass
PRPF31	TSC22D3	2.008	Pass
PRPF31	AMFR	1.9013	Pass
PRPF31	GTF3C3	1.7542	Pass
PRPF31	JAK2	2.0414	Pass
NUP210	RUNX1	1.5108	Pass
NUP210	TIMP2	1.5758	Pass
NUP210	CCDC88C	1.4519	Fail
NUP210	POLR2E	1.7126	Pass
NUP210	SRPK1	1.677	Pass
NUP210	TPM2	1.9833	Pass
NUP210	POLD1	1.737	Pass
NUP210	SLC8A1	1.3955	Fail
NUP210	PGK1	1.8921	Pass
NUP210	CTNNB1	1.6304	Pass
NUP210	NOC2L	2.0396	Pass
NUP210	IL1R1	2.0019	Pass
NUP210	DPF2	1.4577	Fail
NUP210	P4HB	1.9488	Pass
NUP210	ZNF521	1.9123	Pass
NUP210	HPSE	1.7403	Pass
NUP210	MRPL12	2.0875	Pass
NUP210	CCR7	2.0032	Pass
NUP210	GTF2H5	1.7166	Pass
NUP210	PFKFB3	1.0212	Fail
NUP210	ATG7	1.5921	Pass
NUP210	MXD1	1.3923	Fail
NUP210	ZNF566	1.7893	Pass
NUP210	KBTBD7	1.6591	Pass
NUP210	UBE2I	1.5503	Pass
NUP210	TSC22D3	1.8918	Pass
NUP210	AMFR	1.856	Pass
NUP210	GTF3C3	1.7751	Pass
NUP210	JAK2	1.9465	Pass
RUNX1	TIMP2	1.0588	Fail
RUNX1	CCDC88C	1.0788	Fail
RUNX1	POLR2E	1.4506	Fail
RUNX1	SRPK1	1.2788	Fail
RUNX1	TPM2	1.6118	Pass
RUNX1	POLD1	1.4935	Fail
RUNX1	SLC8A1	0.9586	Fail
RUNX1	PGK1	1.6916	Pass
RUNX1	CTNNB1	1.4283	Fail
RUNX1	NOC2L	1.8939	Pass
RUNX1	IL1R1	1.8315	Pass
RUNX1	DPF2	1.0132	Fail
RUNX1	P4HB	1.8331	Pass
RUNX1	ZNF521	1.5183	Pass
RUNX1	HPSE	1.3297	Fail
RUNX1	MRPL12	1.7211	Pass
RUNX1	CCR7	1.8104	Pass
RUNX1	GTF2H5	1.3793	Fail
RUNX1	PFKFB3	1.4535	Fail
RUNX1	ATG7	1.5968	Pass
RUNX1	MXD1	1.6952	Pass
RUNX1	ZNF566	1.7189	Pass
RUNX1	KBTBD7	1.1714	Fail
RUNX1	UBE2I	1.3343	Fail
RUNX1	TSC22D3	1.6915	Pass
RUNX1	AMFR	1.6909	Pass
RUNX1	GTF3C3	1.8836	Pass
RUNX1	JAK2	1.6596	Pass
TIMP2	CCDC88C	1.4709	Fail
TIMP2	POLR2E	1.474	Fail
TIMP2	SRPK1	1.8401	Pass
TIMP2	TPM2	2.0169	Pass
TIMP2	POLD1	1.6886	Pass
TIMP2	SLC8A1	1.2712	Fail
TIMP2	PGK1	1.9216	Pass
TIMP2	CTNNB1	1.6148	Pass
TIMP2	NOC2L	2.0184	Pass
TIMP2	IL1R1	2.2328	Pass
TIMP2	DPF2	1.5721	Pass
TIMP2	P4HB	2.0188	Pass
TIMP2	ZNF521	2.0073	Pass
TIMP2	HPSE	1.6835	Pass
TIMP2	MRPL12	2.0904	Pass
TIMP2	CCR7	2.0782	Pass
TIMP2	GTF2H5	2.2337	Pass
TIMP2	PFKFB3	0.9754	Fail
TIMP2	ATG7	1.752	Pass
TIMP2	MXD1	1.2156	Fail
TIMP2	ZNF566	1.8763	Pass
TIMP2	KBTBD7	1.4741	Fail
TIMP2	UBE2I	1.8138	Pass
TIMP2	TSC22D3	1.8806	Pass
TIMP2	AMFR	1.9407	Pass
TIMP2	GTF3C3	1.8744	Pass
TIMP2	JAK2	1.9699	Pass
CCDC88C	POLR2E	1.4535	Fail
CCDC88C	SRPK1	1.5299	Pass
CCDC88C	TPM2	1.7039	Pass
CCDC88C	POLD1	1.5385	Pass
CCDC88C	SLC8A1	1.4715	Fail
CCDC88C	PGK1	1.8086	Pass
CCDC88C	CTNNB1	1.5238	Pass
CCDC88C	NOC2L	1.7599	Pass
CCDC88C	IL1R1	1.8744	Pass
CCDC88C	DPF2	1.2756	Fail
CCDC88C	P4HB	1.9387	Pass
CCDC88C	ZNF521	1.8799	Pass
CCDC88C	HPSE	1.7263	Pass
CCDC88C	MRPL12	1.7931	Pass
CCDC88C	CCR7	1.8231	Pass
CCDC88C	GTF2H5	1.7143	Pass
CCDC88C	PFKFB3	1.0606	Fail
CCDC88C	ATG7	1.7539	Pass
CCDC88C	MXD1	1.3421	Fail
CCDC88C	ZNF566	1.7546	Pass
CCDC88C	KBTBD7	1.4408	Fail
CCDC88C	UBE2I	1.6395	Pass
CCDC88C	TSC22D3	1.9674	Pass
CCDC88C	AMFR	1.9541	Pass
CCDC88C	GTF3C3	1.7727	Pass
CCDC88C	JAK2	1.9664	Pass
POLR2E	SRPK1	1.4251	Fail
POLR2E	TPM2	1.6817	Pass
POLR2E	POLD1	1.7368	Pass
POLR2E	SLC8A1	1.1942	Fail
POLR2E	PGK1	1.7397	Pass
POLR2E	CTNNB1	1.7259	Pass
POLR2E	NOC2L	1.9299	Pass
POLR2E	IL1R1	1.8331	Pass
POLR2E	DPF2	1.1193	Fail
POLR2E	P4HB	1.9776	Pass
POLR2E	ZNF521	1.7003	Pass
POLR2E	HPSE	1.3444	Fail
POLR2E	MRPL12	1.9352	Pass
POLR2E	CCR7	1.7778	Pass
POLR2E	GTF2H5	1.4221	Fail
POLR2E	PFKFB3	1.1532	Fail
POLR2E	ATG7	1.6748	Pass
POLR2E	MXD1	1.3114	Fail
POLR2E	ZNF566	1.6497	Pass
POLR2E	KBTBD7	1.2948	Fail
POLR2E	UBE2I	1.3598	Fail
POLR2E	TSC22D3	1.8278	Pass
POLR2E	AMFR	1.8314	Pass
POLR2E	GTF3C3	1.6151	Pass
POLR2E	JAK2	1.9216	Pass
SRPK1	TPM2	2.0174	Pass
SRPK1	POLD1	1.7935	Pass
SRPK1	SLC8A1	1.2823	Fail
SRPK1	PGK1	1.9477	Pass
SRPK1	CTNNB1	1.6752	Pass
SRPK1	NOC2L	1.9908	Pass
SRPK1	IL1R1	2.2267	Pass
SRPK1	DPF2	1.5864	Pass
SRPK1	P4HB	1.8506	Pass
SRPK1	ZNF521	1.9829	Pass
SRPK1	HPSE	1.6766	Pass
SRPK1	MRPL12	2.1411	Pass
SRPK1	CCR7	2.0646	Pass
SRPK1	GTF2H5	1.9155	Pass
SRPK1	PFKFB3	0.9073	Fail
SRPK1	ATG7	1.7121	Pass
SRPK1	MXD1	1.3235	Fail
SRPK1	ZNF566	1.8692	Pass
SRPK1	KBTBD7	1.4645	Fail
SRPK1	UBE2I	1.7029	Pass
SRPK1	TSC22D3	1.7334	Pass
SRPK1	AMFR	1.9314	Pass
SRPK1	GTF3C3	1.8364	Pass
SRPK1	JAK2	1.8934	Pass
TPM2	POLD1	1.5473	Pass
TPM2	SLC8A1	1.1826	Fail
TPM2	PGK1	1.7911	Pass
TPM2	CTNNB1	1.2987	Fail
TPM2	NOC2L	2.0314	Pass
TPM2	IL1R1	2.057	Pass
TPM2	DPF2	1.1219	Fail
TPM2	P4HB	1.6765	Pass
TPM2	ZNF521	1.746	Pass
TPM2	HPSE	1.6132	Pass
TPM2	MRPL12	1.9143	Pass
TPM2	CCR7	2.0662	Pass
TPM2	GTF2H5	1.5974	Pass
TPM2	PFKFB3	1.1122	Fail
TPM2	ATG7	1.6499	Pass
TPM2	MXD1	1.518	Pass
TPM2	ZNF566	1.7677	Pass
TPM2	KBTBD7	1.3185	Fail
TPM2	UBE2I	1.5103	Pass
TPM2	TSC22D3	1.7172	Pass
TPM2	AMFR	1.7913	Pass
TPM2	GTF3C3	1.7826	Pass
TPM2	JAK2	1.7358	Pass
POLD1	SLC8A1	1.3099	Fail
POLD1	PGK1	1.696	Pass
POLD1	CTNNB1	1.4894	Fail
POLD1	NOC2L	1.9691	Pass
POLD1	IL1R1	1.9497	Pass
POLD1	DPF2	1.2318	Fail
POLD1	P4HB	1.8624	Pass
POLD1	ZNF521	1.6884	Pass
POLD1	HPSE	1.5866	Pass
POLD1	MRPL12	2.0816	Pass
POLD1	CCR7	1.7593	Pass
POLD1	GTF2H5	1.5742	Pass
POLD1	PFKFB3	1.0213	Fail
POLD1	ATG7	1.5368	Pass
POLD1	MXD1	1.3546	Fail
POLD1	ZNF566	1.6401	Pass
POLD1	KBTBD7	1.5821	Pass
POLD1	UBE2I	1.5656	Pass
POLD1	TSC22D3	1.8615	Pass
POLD1	AMFR	1.7328	Pass
POLD1	GTF3C3	1.8042	Pass
POLD1	JAK2	1.8383	Pass
SLC8A1	PGK1	1.731	Pass
SLC8A1	CTNNB1	1.404	Fail
SLC8A1	NOC2L	1.7332	Pass
SLC8A1	IL1R1	1.8081	Pass
SLC8A1	DPF2	1.2004	Fail
SLC8A1	P4HB	1.8206	Pass
SLC8A1	ZNF521	1.7743	Pass
SLC8A1	HPSE	1.6688	Pass
SLC8A1	MRPL12	1.9331	Pass
SLC8A1	CCR7	1.8591	Pass
SLC8A1	GTF2H5	1.7237	Pass
SLC8A1	PFKFB3	0.8479	Fail
SLC8A1	ATG7	1.727	Pass
SLC8A1	MXD1	1.2777	Fail
SLC8A1	ZNF566	1.6036	Pass
SLC8A1	KBTBD7	1.4	Fail
SLC8A1	UBE2I	1.6252	Pass
SLC8A1	TSC22D3	1.8641	Pass
SLC8A1	AMFR	1.7982	Pass
SLC8A1	GTF3C3	1.7655	Pass
SLC8A1	JAK2	1.9956	Pass
PGK1	CTNNB1	1.4916	Fail
PGK1	NOC2L	1.7697	Pass
PGK1	IL1R1	1.9165	Pass
PGK1	DPF2	1.1438	Fail
PGK1	P4HB	1.7965	Pass
PGK1	ZNF521	1.7493	Pass
PGK1	HPSE	1.768	Pass
PGK1	MRPL12	1.7648	Pass
PGK1	CCR7	1.9146	Pass
PGK1	GTF2H5	1.6064	Pass
PGK1	PFKFB3	1.1045	Fail
PGK1	ATG7	1.6812	Pass
PGK1	MXD1	1.4099	Fail
PGK1	ZNF566	1.8115	Pass
PGK1	KBTBD7	1.3096	Fail
PGK1	UBE2I	1.5713	Pass
PGK1	TSC22D3	1.9418	Pass
PGK1	AMFR	1.8576	Pass
PGK1	GTF3C3	1.7048	Pass
PGK1	JAK2	1.863	Pass
CTNNB1	NOC2L	1.9146	Pass
CTNNB1	IL1R1	2.1328	Pass
CTNNB1	DPF2	1.1628	Fail
CTNNB1	P4HB	1.9678	Pass
CTNNB1	ZNF521	1.8251	Pass
CTNNB1	HPSE	1.5007	Pass
CTNNB1	MRPL12	1.8861	Pass
CTNNB1	CCR7	1.7661	Pass
CTNNB1	GTF2H5	1.61	Pass
CTNNB1	PFKFB3	1.0807	Fail
CTNNB1	ATG7	1.7036	Pass
CTNNB1	MXD1	1.4172	Fail
CTNNB1	ZNF566	1.7352	Pass
CTNNB1	KBTBD7	1.3853	Fail
CTNNB1	UBE2I	1.4618	Fail
CTNNB1	TSC22D3	1.8948	Pass
CTNNB1	AMFR	1.8771	Pass
CTNNB1	GTF3C3	1.7393	Pass
CTNNB1	JAK2	1.8373	Pass
NOC2L	IL1R1	1.9202	Pass
NOC2L	DPF2	1.1928	Fail
NOC2L	P4HB	1.7763	Pass
NOC2L	ZNF521	1.4723	Fail
NOC2L	HPSE	1.2751	Fail
NOC2L	MRPL12	1.8169	Pass
NOC2L	CCR7	1.9087	Pass
NOC2L	GTF2H5	1.4507	Fail
NOC2L	PFKFB3	0.9676	Fail
NOC2L	ATG7	1.5645	Pass
NOC2L	MXD1	1.4606	Fail
NOC2L	ZNF566	1.6943	Pass
NOC2L	KBTBD7	1.3535	Fail
NOC2L	UBE2I	1.373	Fail
NOC2L	TSC22D3	1.6922	Pass
NOC2L	AMFR	1.7532	Pass
NOC2L	GTF3C3	1.7453	Pass
NOC2L	JAK2	1.7417	Pass
IL1R1	DPF2	1.2748	Fail
IL1R1	P4HB	1.7753	Pass
IL1R1	ZNF521	1.7887	Pass
IL1R1	HPSE	1.5217	Pass
IL1R1	MRPL12	1.9715	Pass
IL1R1	CCR7	2.0405	Pass
IL1R1	GTF2H5	1.7719	Pass
IL1R1	PFKFB3	1.1296	Fail
IL1R1	ATG7	1.704	Pass
IL1R1	MXD1	1.6119	Pass
IL1R1	ZNF566	1.9454	Pass
IL1R1	KBTBD7	1.3613	Fail
IL1R1	UBE2I	1.5263	Pass
IL1R1	TSC22D3	1.6692	Pass
IL1R1	AMFR	1.7933	Pass
IL1R1	GTF3C3	1.8536	Pass
IL1R1	JAK2	1.7632	Pass
DPF2	P4HB	1.8725	Pass
DPF2	ZNF521	1.7015	Pass
DPF2	HPSE	1.4785	Fail
DPF2	MRPL12	1.8684	Pass
DPF2	CCR7	1.8025	Pass
DPF2	GTF2H5	1.7819	Pass
DPF2	PFKFB3	0.9361	Fail
DPF2	ATG7	1.5585	Pass
DPF2	MXD1	1.3723	Fail
DPF2	ZNF566	1.7429	Pass
DPF2	KBTBD7	1.7448	Pass
DPF2	UBE2I	1.7837	Pass
DPF2	TSC22D3	1.7838	Pass
DPF2	AMFR	1.8383	Pass
DPF2	GTF3C3	1.8521	Pass
DPF2	JAK2	1.8511	Pass
P4HB	ZNF521	1.6653	Pass
P4HB	HPSE	1.2807	Fail
P4HB	MRPL12	1.8278	Pass
P4HB	CCR7	1.7049	Pass
P4HB	GTF2H5	1.5515	Pass
P4HB	PFKFB3	1.0479	Fail
P4HB	ATG7	1.6102	Pass
P4HB	MXD1	1.3597	Fail
P4HB	ZNF566	1.7452	Pass
P4HB	KBTBD7	1.201	Fail
P4HB	UBE2I	1.5187	Pass
P4HB	TSC22D3	1.9208	Pass
P4HB	AMFR	1.7918	Pass
P4HB	GTF3C3	1.5935	Pass
P4HB	JAK2	1.8965	Pass
ZNF521	HPSE	1.5716	Pass
ZNF521	MRPL12	1.841	Pass
ZNF521	CCR7	1.8441	Pass
ZNF521	GTF2H5	1.8097	Pass
ZNF521	PFKFB3	1.0384	Fail
ZNF521	ATG7	1.6782	Pass
ZNF521	MXD1	1.4173	Fail
ZNF521	ZNF566	1.8841	Pass
ZNF521	KBTBD7	1.2965	Fail
ZNF521	UBE2I	1.7909	Pass
ZNF521	TSC22D3	2.0251	Pass
ZNF521	AMFR	1.8183	Pass
ZNF521	GTF3C3	1.7963	Pass
ZNF521	JAK2	1.9315	Pass
HPSE	MRPL12	1.8312	Pass
HPSE	CCR7	2.0034	Pass
HPSE	GTF2H5	1.7059	Pass
HPSE	PFKFB3	0.8391	Fail
HPSE	ATG7	1.6611	Pass
HPSE	MXD1	1.316	Fail
HPSE	ZNF566	1.7794	Pass
HPSE	KBTBD7	1.321	Fail
HPSE	UBE2I	1.6774	Pass
HPSE	TSC22D3	1.8575	Pass
HPSE	AMFR	1.7532	Pass
HPSE	GTF3C3	1.7474	Pass
HPSE	JAK2	1.8951	Pass
MRPL12	CCR7	1.8681	Pass
MRPL12	GTF2H5	1.5836	Pass
MRPL12	PFKFB3	1.0043	Fail
MRPL12	ATG7	1.6313	Pass
MRPL12	MXD1	1.3806	Fail
MRPL12	ZNF566	1.6604	Pass
MRPL12	KBTBD7	1.5579	Pass
MRPL12	UBE2I	1.6692	Pass
MRPL12	TSC22D3	1.792	Pass
MRPL12	AMFR	1.8487	Pass
MRPL12	GTF3C3	1.7579	Pass
MRPL12	JAK2	1.9675	Pass
CCR7	GTF2H5	1.4697	Fail
CCR7	PFKFB3	1.2277	Fail
CCR7	ATG7	1.5491	Pass
CCR7	MXD1	1.6613	Pass
CCR7	ZNF566	1.8981	Pass
CCR7	KBTBD7	1.2153	Fail
CCR7	UBE2I	1.4892	Fail
CCR7	TSC22D3	1.6717	Pass
CCR7	AMFR	1.685	Pass
CCR7	GTF3C3	1.7399	Pass
CCR7	JAK2	1.6659	Pass
GTF2H5	PFKFB3	1.088	Fail
GTF2H5	ATG7	1.6754	Pass
GTF2H5	MXD1	1.6002	Pass
GTF2H5	ZNF566	2.0307	Pass
GTF2H5	KBTBD7	1.4381	Fail
GTF2H5	UBE2I	1.8384	Pass
GTF2H5	TSC22D3	1.7444	Pass
GTF2H5	AMFR	1.7548	Pass
GTF2H5	GTF3C3	1.8566	Pass
GTF2H5	JAK2	1.8411	Pass
PFKFB3	ATG7	1.6291	Pass
PFKFB3	MXD1	1.7122	Pass
PFKFB3	ZNF566	1.7989	Pass
PFKFB3	KBTBD7	0.9898	Fail
PFKFB3	UBE2I	1.3262	Fail
PFKFB3	TSC22D3	1.6333	Pass
PFKFB3	AMFR	1.6472	Pass
PFKFB3	GTF3C3	1.719	Pass
PFKFB3	JAK2	1.6416	Pass
ATG7	MXD1	1.5162	Pass
ATG7	ZNF566	1.6966	Pass
ATG7	KBTBD7	1.0769	Fail
ATG7	UBE2I	1.4535	Fail
ATG7	TSC22D3	1.7459	Pass
ATG7	AMFR	1.7142	Pass
ATG7	GTF3C3	1.7327	Pass
ATG7	JAK2	1.7569	Pass
MXD1	ZNF566	1.8087	Pass
MXD1	KBTBD7	1.0021	Fail
MXD1	UBE2I	1.3957	Fail
MXD1	TSC22D3	1.5663	Pass
MXD1	AMFR	1.6386	Pass
MXD1	GTF3C3	1.9263	Pass
MXD1	JAK2	1.6467	Pass
ZNF566	KBTBD7	1.0942	Fail
ZNF566	UBE2I	1.5508	Pass
ZNF566	TSC22D3	1.757	Pass
ZNF566	AMFR	1.7703	Pass
ZNF566	GTF3C3	1.7789	Pass
ZNF566	JAK2	1.8342	Pass
KBTBD7	UBE2I	1.5885	Pass
KBTBD7	TSC22D3	1.6794	Pass
KBTBD7	AMFR	1.735	Pass
KBTBD7	GTF3C3	1.8054	Pass
KBTBD7	JAK2	1.8467	Pass
UBE2I	TSC22D3	1.8122	Pass
UBE2I	AMFR	1.7302	Pass
UBE2I	GTF3C3	1.7547	Pass
UBE2I	JAK2	1.8873	Pass
TSC22D3	AMFR	1.6831	Pass
TSC22D3	GTF3C3	1.6321	Pass
TSC22D3	JAK2	1.8901	Pass
AMFR	GTF3C3	1.6544	Pass
AMFR	JAK2	1.9564	Pass
GTF3C3	JAK2	1.5995	Pass
