# Supplementary material for: Integrated multi-omics identifies macrophage ARG1-mediated deacetylation with causal and diagnostic implications in ischemic stroke
Source: iScience. 2026 Mar 6;29(4):115269. doi: 10.1016/j.isci.2026.115269 (PMC13018907; doi:10.1016/j.isci.2026.115269)
Supplement: Data S1. Tables S1–S13 [file mmc2.zip › Supplementary Table7.xlsx]

## Sheet: Supplementary Table 7
Shapiro-Wilk Test for Normality Verification of Immune Indicators
ID	W_Statistic	P_Value	Normality_Result
Activated.B.cell	0.9788	0.037	Fail
Activated.CD4.T.cell	0.9827	0.0918	Pass
Activated.CD8.T.cell	0.9327	0	Fail
Activated.dendritic.cell	0.9918	0.6383	Pass
CD56bright.natural.killer.cell	0.9889	0.3696	Pass
CD56dim.natural.killer.cell	0.9762	0.0205	Fail
Eosinophil	0.9879	0.2999	Pass
Gamma.delta.T.cell	0.992	0.658	Pass
Immature..B.cell	0.9888	0.3617	Pass
Immature.dendritic.cell	0.9942	0.8694	Pass
MDSC	0.9881	0.3102	Pass
Macrophage	0.975	0.0154	Fail
Mast.cell	0.9811	0.0625	Pass
Monocyte	0.9733	0.0106	Fail
Natural.killer.T.cell	0.9913	0.5839	Pass
Natural.killer.cell	0.9937	0.83	Pass
Neutrophil	0.9478	0.0001	Fail
Plasmacytoid.dendritic.cell	0.9867	0.2292	Pass
Regulatory.T.cell	0.9914	0.5943	Pass
T.follicular.helper.cell	0.9905	0.5065	Pass
Type.1.T.helper.cell	0.9924	0.7041	Pass
Type.17.T.helper.cell	0.9908	0.5406	Pass
Type.2.T.helper.cell	0.9882	0.3197	Pass
