# Supplementary material for: Integrated multi-omics identifies macrophage ARG1-mediated deacetylation with causal and diagnostic implications in ischemic stroke
Source: iScience. 2026 Mar 6;29(4):115269. doi: 10.1016/j.isci.2026.115269 (PMC13018907; doi:10.1016/j.isci.2026.115269)
Supplement: Data S1. Tables S1–S13 [file mmc2.zip › Supplementary Table6.xlsx]

## Sheet: Supplementary Table 6
Shapiro-Wilk Test for Normality Verification of deacetylation-related genes
ID	W_statistic	p_value	Normality_Result
VIM	0.973	0.0099	Fail
PRPF31	0.9846	0.1421	Pass
NUP210	0.9881	0.3146	Pass
GLYATL1	0.9395	0	Fail
RUNX1	0.9876	0.2823	Pass
TXN	0.9786	0.0349	Fail
TIMP2	0.9906	0.5168	Pass
CCDC88C	0.9815	0.0687	Pass
DUSP1	0.9601	0.0007	Fail
ARG1	0.978	0.031	Fail
POLR2E	0.9917	0.624	Pass
SRPK1	0.9939	0.842	Pass
B4GALT1	0.9737	0.0115	Fail
BCL2A1	0.9722	0.0083	Fail
TPM2	0.9903	0.4922	Pass
POLD1	0.9863	0.2102	Pass
HNRNPL	0.9759	0.0191	Fail
SLC8A1	0.9917	0.6294	Pass
SOX9	0.8801	0	Fail
PGK1	0.9879	0.2975	Pass
CTNNB1	0.9895	0.4198	Pass
NOC2L	0.9842	0.129	Pass
IL1R1	0.9941	0.8642	Pass
SFPQ	0.9702	0.0054	Fail
PTGS2	0.938	0	Fail
ZAP70	0.972	0.0079	Fail
DPF2	0.9808	0.0586	Pass
P4HB	0.988	0.3036	Pass
ZNF521	0.9892	0.3936	Pass
HPSE	0.9929	0.7509	Pass
DDX17	0.9751	0.0158	Fail
MRPL12	0.9885	0.3396	Pass
TPR	0.959	0.0005	Fail
CCR7	0.9855	0.1752	Pass
ZNF160	0.9606	0.0007	Fail
GTF2H5	0.9928	0.7447	Pass
PFKFB3	0.9914	0.6011	Pass
MMP9	0.9779	0.0298	Fail
EGR1	0.9436	0	Fail
ATG7	0.9934	0.8007	Pass
JUP	0.943	0	Fail
MXD1	0.9873	0.2604	Pass
ZNF566	0.9897	0.4379	Pass
KBTBD7	0.9929	0.7528	Pass
GPER1	0.9571	0.0004	Fail
UBE2I	0.9828	0.0931	Pass
CTNNA1	0.9735	0.011	Fail
TSC22D3	0.9879	0.3009	Pass
AMFR	0.9829	0.0961	Pass
GTF3C3	0.9929	0.7539	Pass
JAK2	0.9877	0.2848	Pass
IL1B	0.9443	0	Fail
