# Supplementary material for: Integrated multi-omics identifies macrophage ARG1-mediated deacetylation with causal and diagnostic implications in ischemic stroke
Source: iScience. 2026 Mar 6;29(4):115269. doi: 10.1016/j.isci.2026.115269 (PMC13018907; doi:10.1016/j.isci.2026.115269)
Supplement: Data S1. Tables S1–S13 [file mmc2.zip › Supplementary Table5.xlsx]

## Sheet: Supplementary Table 5
Deacetylation genes
Gene Symbol	Description	Category	Uniprot ID	Gifts	GC Id	Relevance score	GeneCards Link
HDAC1	Histone Deacetylase 1	Protein Coding	Q13547	63	GC01P032292	63.4308	https://www.genecards.org/cgi-bin/carddisp.pl?gene=HDAC1
HDAC9	Histone Deacetylase 9	Protein Coding	Q9UKV0	63	GC07P018086	54.4312	https://www.genecards.org/cgi-bin/carddisp.pl?gene=HDAC9
HDAC2	Histone Deacetylase 2	Protein Coding	Q92769	65	GC06M113933	52.8843	https://www.genecards.org/cgi-bin/carddisp.pl?gene=HDAC2
HDAC3	Histone Deacetylase 3	Protein Coding	O15379	62	GC05M141620	50.4534	https://www.genecards.org/cgi-bin/carddisp.pl?gene=HDAC3
HDAC6	Histone Deacetylase 6	Protein Coding	Q9UBN7	66	GC0XP048801	49.1625	https://www.genecards.org/cgi-bin/carddisp.pl?gene=HDAC6
HDAC4	Histone Deacetylase 4	Protein Coding	P56524	65	GC02M239048	42.1683	https://www.genecards.org/cgi-bin/carddisp.pl?gene=HDAC4
HDAC8	Histone Deacetylase 8	Protein Coding	Q9BY41	61	GC0XM072329	39.6649	https://www.genecards.org/cgi-bin/carddisp.pl?gene=HDAC8
H3C14	H3 Clustered Histone 14	Protein Coding	Q71DI3	42	GC01M164853	38.8763	https://www.genecards.org/cgi-bin/carddisp.pl?gene=H3C14
H3C1	H3 Clustered Histone 1	Protein Coding	P68431	50	GC06P156030	38.8429	https://www.genecards.org/cgi-bin/carddisp.pl?gene=H3C1
SIRT1	Sirtuin 1	Protein Coding	Q96EB6	62	GC10P067884	38.6756	https://www.genecards.org/cgi-bin/carddisp.pl?gene=SIRT1
H4C16	H4 Histone 16	Protein Coding	P62805	47	GC12M033519	38.5769	https://www.genecards.org/cgi-bin/carddisp.pl?gene=H4C16
HDAC5	Histone Deacetylase 5	Protein Coding	Q9UQL6	59	GC17M044076	38.1774	https://www.genecards.org/cgi-bin/carddisp.pl?gene=HDAC5
H3C2	H3 Clustered Histone 2	Protein Coding	P68431	47	GC06M099927	36.4408	https://www.genecards.org/cgi-bin/carddisp.pl?gene=H3C2
H3C12	H3 Clustered Histone 12	Protein Coding	P68431	47	GC06M101383	35.7781	https://www.genecards.org/cgi-bin/carddisp.pl?gene=H3C12
H3C6	H3 Clustered Histone 6	Protein Coding	P68431	44	GC06P164140	35.3942	https://www.genecards.org/cgi-bin/carddisp.pl?gene=H3C6
HDAC7	Histone Deacetylase 7	Protein Coding	Q8WUI4	56	GC12M047782	35.3454	https://www.genecards.org/cgi-bin/carddisp.pl?gene=HDAC7
H3C3	H3 Clustered Histone 3	Protein Coding	P68431	44	GC06P156033	34.9363	https://www.genecards.org/cgi-bin/carddisp.pl?gene=H3C3
EP300	E1A Binding Protein P300	Protein Coding	Q09472	65	GC22P081600	34.8784	https://www.genecards.org/cgi-bin/carddisp.pl?gene=EP300
EHMT2	Euchromatic Histone Lysine Methyltransferase 2	Protein Coding	Q96KQ7	58	GC06M031879	33.9544	https://www.genecards.org/cgi-bin/carddisp.pl?gene=EHMT2
H3-3A	H3.3 Histone A	Protein Coding	P84243	56	GC01P226062	33.5712	https://www.genecards.org/cgi-bin/carddisp.pl?gene=H3-3A
HDAC10	Histone Deacetylase 10	Protein Coding	Q969S8	55	GC22M050245	33.3687	https://www.genecards.org/cgi-bin/carddisp.pl?gene=HDAC10
H4C1	H4 Clustered Histone 1	Protein Coding	P62805	47	GC06P156031	33.3147	https://www.genecards.org/cgi-bin/carddisp.pl?gene=H4C1
H3C10	H3 Clustered Histone 10	Protein Coding	P68431	43	GC06P156101	32.8099	https://www.genecards.org/cgi-bin/carddisp.pl?gene=H3C10
H3C11	H3 Clustered Histone 11	Protein Coding	P68431	43	GC06M101382	32.7349	https://www.genecards.org/cgi-bin/carddisp.pl?gene=H3C11
H3C8	H3 Clustered Histone 8	Protein Coding	P68431	41	GC06M101387	32.6836	https://www.genecards.org/cgi-bin/carddisp.pl?gene=H3C8
H3C7	H3 Clustered Histone 7	Protein Coding	P68431	40	GC06M101386	32.4853	https://www.genecards.org/cgi-bin/carddisp.pl?gene=H3C7
H2AX	H2A.X Variant Histone	Protein Coding	P16104	56	GC11M133876	32.3934	https://www.genecards.org/cgi-bin/carddisp.pl?gene=H2AX
H3C4	H3 Clustered Histone 4	Protein Coding	P68431	43	GC06M101385	32.2391	https://www.genecards.org/cgi-bin/carddisp.pl?gene=H3C4
SUV39H1	SUV39H1 Histone Lysine Methyltransferase	Protein Coding	O43463	54	GC0XP059283	32.0297	https://www.genecards.org/cgi-bin/carddisp.pl?gene=SUV39H1
H3-3B	H3.3 Histone B	Protein Coding	P84243	51	GC17M090374	31.9255	https://www.genecards.org/cgi-bin/carddisp.pl?gene=H3-3B
H3-4	H3.4 Histone, Cluster Member	Protein Coding	Q16695	51	GC01M230370	31.7424	https://www.genecards.org/cgi-bin/carddisp.pl?gene=H3-4
H4C14	H4 Clustered Histone 14	Protein Coding	P62805	36	GC01P149832	30.7065	https://www.genecards.org/cgi-bin/carddisp.pl?gene=H4C14
H4C3	H4 Clustered Histone 3	Protein Coding	P62805	50	GC06P156042	30.5312	https://www.genecards.org/cgi-bin/carddisp.pl?gene=H4C3
H3C13	H3 Clustered Histone 13	Protein Coding	Q71DI3	45	GC01M164846	30.5053	https://www.genecards.org/cgi-bin/carddisp.pl?gene=H3C13
H4C11	H4 Clustered Histone 11	Protein Coding	P62805	43	GC06P156102	30.1391	https://www.genecards.org/cgi-bin/carddisp.pl?gene=H4C11
SIRT2	Sirtuin 2	Protein Coding	Q8IXJ6	59	GC19M038878	30.0395	https://www.genecards.org/cgi-bin/carddisp.pl?gene=SIRT2
H4C5	H4 Clustered Histone 5	Protein Coding	P62805	45	GC06P164142	30.0312	https://www.genecards.org/cgi-bin/carddisp.pl?gene=H4C5
H4C8	H4 Clustered Histone 8	Protein Coding	P62805	42	GC06M101393	29.981	https://www.genecards.org/cgi-bin/carddisp.pl?gene=H4C8
H4C2	H4 Clustered Histone 2	Protein Coding	P62805	41	GC06M026026	29.9237	https://www.genecards.org/cgi-bin/carddisp.pl?gene=H4C2
H3C15	H3 Clustered Histone 15	Protein Coding	Q71DI3	37	GC01P170162	29.7127	https://www.genecards.org/cgi-bin/carddisp.pl?gene=H3C15
H2BC21	H2B Clustered Histone 21	Protein Coding	Q16778	52	GC01M164856	29.687	https://www.genecards.org/cgi-bin/carddisp.pl?gene=H2BC21
H4C9	H4 Clustered Histone 9	Protein Coding	P62805	42	GC06P164144	29.6455	https://www.genecards.org/cgi-bin/carddisp.pl?gene=H4C9
HDAC11	Histone Deacetylase 11	Protein Coding	Q96DB2	57	GC03P024275	29.6388	https://www.genecards.org/cgi-bin/carddisp.pl?gene=HDAC11
H4C13	H4 Clustered Histone 13	Protein Coding	P62805	40	GC06M101390	29.5139	https://www.genecards.org/cgi-bin/carddisp.pl?gene=H4C13
H2AC20	H2A Clustered Histone 20	Protein Coding	Q16777	49	GC01P170165	29.5029	https://www.genecards.org/cgi-bin/carddisp.pl?gene=H2AC20
H4C6	H4 Clustered Histone 6	Protein Coding	P62805	45	GC06P164143	28.7815	https://www.genecards.org/cgi-bin/carddisp.pl?gene=H4C6
H4C12	H4 Clustered Histone 12	Protein Coding	P62805	40	GC06M101389	28.7648	https://www.genecards.org/cgi-bin/carddisp.pl?gene=H4C12
H4C4	H4 Clustered Histone 4	Protein Coding	P62805	41	GC06M101391	28.7367	https://www.genecards.org/cgi-bin/carddisp.pl?gene=H4C4
EHMT1	Euchromatic Histone Lysine Methyltransferase 1	Protein Coding	Q9H9B1	58	GC09P137618	28.3623	https://www.genecards.org/cgi-bin/carddisp.pl?gene=EHMT1
H4C15	H4 Clustered Histone 15	Protein Coding	P62805	36	GC01M164854	27.8181	https://www.genecards.org/cgi-bin/carddisp.pl?gene=H4C15
KAT2B	Lysine Acetyltransferase 2B	Protein Coding	Q92831	61	GC03P024437	27.7695	https://www.genecards.org/cgi-bin/carddisp.pl?gene=KAT2B
HAT1	Histone Acetyltransferase 1	Protein Coding	O14929	51	GC02P171922	27.6863	https://www.genecards.org/cgi-bin/carddisp.pl?gene=HAT1
H1-5	H1.5 Linker Histone, Cluster Member	Protein Coding	P16401	51	GC06M101373	26.8119	https://www.genecards.org/cgi-bin/carddisp.pl?gene=H1-5
SETD2	SET Domain Containing 2, Histone Lysine Methyltransferase	Protein Coding	Q9BYW2	59	GC03M047033	26.6929	https://www.genecards.org/cgi-bin/carddisp.pl?gene=SETD2
SLBP	Stem-Loop Histone MRNA Binding Protein	Protein Coding	Q14493	46	GC04M001692	26.5656	https://www.genecards.org/cgi-bin/carddisp.pl?gene=SLBP
MACROH2A1	MacroH2A.1 Histone	Protein Coding	O75367	54	GC05M135334	26.428	https://www.genecards.org/cgi-bin/carddisp.pl?gene=MACROH2A1
H2AC4	H2A Clustered Histone 4	Protein Coding	P04908	44	GC06M099928	26.2936	https://www.genecards.org/cgi-bin/carddisp.pl?gene=H2AC4
SETDB1	SET Domain Bifurcated Histone Lysine Methyltransferase 1	Protein Coding	Q15047	55	GC01P150926	25.9073	https://www.genecards.org/cgi-bin/carddisp.pl?gene=SETDB1
H2AZ1	H2A.Z Variant Histone 1	Protein Coding	P0C0S5	52	GC04M099949	25.8318	https://www.genecards.org/cgi-bin/carddisp.pl?gene=H2AZ1
RBBP4	RB Binding Protein 4, Chromatin Remodeling Factor	Protein Coding	Q09028	55	GC01P032651	25.7831	https://www.genecards.org/cgi-bin/carddisp.pl?gene=RBBP4
EZH2	Enhancer Of Zeste 2 Polycomb Repressive Complex 2 Subunit	Protein Coding	Q15910	66	GC07M148807	25.4251	https://www.genecards.org/cgi-bin/carddisp.pl?gene=EZH2
SETD1A	SET Domain Containing 1A, Histone Lysine Methyltransferase	Protein Coding	O15047	54	GC16P104992	25.4166	https://www.genecards.org/cgi-bin/carddisp.pl?gene=SETD1A
H2BC5	H2B Clustered Histone 5	Protein Coding	P58876	45	GC06P164135	25.3802	https://www.genecards.org/cgi-bin/carddisp.pl?gene=H2BC5
H2AC8	H2A Clustered Histone 8	Protein Coding	P04908	41	GC06P164130	25.3332	https://www.genecards.org/cgi-bin/carddisp.pl?gene=H2AC8
H2BC3	H2B Clustered Histone 3	Protein Coding	P33778	45	GC06M099920	25.331	https://www.genecards.org/cgi-bin/carddisp.pl?gene=H2BC3
SETD7	SET Domain Containing 7, Histone Lysine Methyltransferase	Protein Coding	Q8WTS6	57	GC04M139495	25.2484	https://www.genecards.org/cgi-bin/carddisp.pl?gene=SETD7
KAT5	Lysine Acetyltransferase 5	Protein Coding	Q92993	63	GC11P065711	25.1755	https://www.genecards.org/cgi-bin/carddisp.pl?gene=KAT5
KAT2A	Lysine Acetyltransferase 2A	Protein Coding	Q92830	62	GC17M042113	24.751	https://www.genecards.org/cgi-bin/carddisp.pl?gene=KAT2A
H2AC18	H2A Clustered Histone 18	Protein Coding	Q6FI13	41	GC01M164851	24.7413	https://www.genecards.org/cgi-bin/carddisp.pl?gene=H2AC18
H2BC4	H2B Clustered Histone 4	Protein Coding	P62807	42	GC06M101379	24.7089	https://www.genecards.org/cgi-bin/carddisp.pl?gene=H2BC4
H2BC6	H2B Clustered Histone 6	Protein Coding	P62807	40	GC06P164136	24.4907	https://www.genecards.org/cgi-bin/carddisp.pl?gene=H2BC6
H1-4	H1.4 Linker Histone, Cluster Member	Protein Coding	P10412	55	GC06P164126	24.4146	https://www.genecards.org/cgi-bin/carddisp.pl?gene=H1-4
H2AC6	H2A Clustered Histone 6	Protein Coding	Q93077	45	GC06P164129	24.3531	https://www.genecards.org/cgi-bin/carddisp.pl?gene=H2AC6
KDM1A	Lysine Demethylase 1A	Protein Coding	O60341	61	GC01P023019	24.3525	https://www.genecards.org/cgi-bin/carddisp.pl?gene=KDM1A
H2BC1	H2B Clustered Histone 1	Protein Coding	Q96A08	42	GC06P164132	24.2067	https://www.genecards.org/cgi-bin/carddisp.pl?gene=H2BC1
H2AC11	H2A Clustered Histone 11	Protein Coding	P0C0S8	44	GC06P164127	24.1715	https://www.genecards.org/cgi-bin/carddisp.pl?gene=H2AC11
KAT8	Lysine Acetyltransferase 8	Protein Coding	Q9H7Z6	55	GC16P105005	24.1451	https://www.genecards.org/cgi-bin/carddisp.pl?gene=KAT8
H2BC8	H2B Clustered Histone 8	Protein Coding	P62807	37	GC06M101381	24.0751	https://www.genecards.org/cgi-bin/carddisp.pl?gene=H2BC8
H2BC11	H2B Clustered Histone 11	Protein Coding	P06899	43	GC06M099977	24.0654	https://www.genecards.org/cgi-bin/carddisp.pl?gene=H2BC11
H2BC7	H2B Clustered Histone 7	Protein Coding	P62807	37	GC06P164137	24.0337	https://www.genecards.org/cgi-bin/carddisp.pl?gene=H2BC7
H2BC10	H2B Clustered Histone 10	Protein Coding	P62807	40	GC06P164133	24.0305	https://www.genecards.org/cgi-bin/carddisp.pl?gene=H2BC10
H1-2	H1.2 Linker Histone, Cluster Member	Protein Coding	P16403	54	GC06M099926	24.0243	https://www.genecards.org/cgi-bin/carddisp.pl?gene=H1-2
H2AC7	H2A Clustered Histone 7	Protein Coding	P20671	38	GC06M101377	24.0187	https://www.genecards.org/cgi-bin/carddisp.pl?gene=H2AC7
TP53	Tumor Protein P53	Protein Coding	P04637	66	GC17M007661	24.0003	https://www.genecards.org/cgi-bin/carddisp.pl?gene=TP53
H2AC12	H2A Clustered Histone 12	Protein Coding	Q96KK5	42	GC06P164128	23.9666	https://www.genecards.org/cgi-bin/carddisp.pl?gene=H2AC12
H2BC13	H2B Clustered Histone 13	Protein Coding	Q99880	42	GC06M100053	23.916	https://www.genecards.org/cgi-bin/carddisp.pl?gene=H2BC13
KMT2A	Lysine Methyltransferase 2A	Protein Coding	Q03164	60	GC11P118436	23.778	https://www.genecards.org/cgi-bin/carddisp.pl?gene=KMT2A
CREBBP	CREB Binding Protein	Protein Coding	Q92793	67	GC16M027070	23.6814	https://www.genecards.org/cgi-bin/carddisp.pl?gene=CREBBP
H3-5	H3.5 Histone	Protein Coding	Q6NXT2	44	GC12M033463	23.616	https://www.genecards.org/cgi-bin/carddisp.pl?gene=H3-5
H2BC12	H2B Clustered Histone 12	Protein Coding	O60814	42	GC06M099980	23.5188	https://www.genecards.org/cgi-bin/carddisp.pl?gene=H2BC12
H2AC17	H2A Clustered Histone 17	Protein Coding	P0C0S8	41	GC06M101376	23.4637	https://www.genecards.org/cgi-bin/carddisp.pl?gene=H2AC17
H2AC15	H2A Clustered Histone 15	Protein Coding	P0C0S8	38	GC06M100059	23.4131	https://www.genecards.org/cgi-bin/carddisp.pl?gene=H2AC15
H2BC12L	H2B Clustered Histone 12 Like	Protein Coding	P57053	34	GC21P049494	23.3272	https://www.genecards.org/cgi-bin/carddisp.pl?gene=H2BC12L
H2AC25	H2A Clustered Histone 25	Protein Coding	Q7L7L0	43	GC01M230448	23.3041	https://www.genecards.org/cgi-bin/carddisp.pl?gene=H2AC25
H2AC13	H2A Clustered Histone 13	Protein Coding	P0C0S8	43	GC06P156099	23.3014	https://www.genecards.org/cgi-bin/carddisp.pl?gene=H2AC13
H2BC9	H2B Clustered Histone 9	Protein Coding	Q93079	42	GC06P164138	23.2225	https://www.genecards.org/cgi-bin/carddisp.pl?gene=H2BC9
RBBP7	RB Binding Protein 7, Chromatin Remodeling Factor	Protein Coding	Q16576	52	GC0XM016839	23.0802	https://www.genecards.org/cgi-bin/carddisp.pl?gene=RBBP7
H2BC26	H2B Clustered Histone 26	Protein Coding	Q8N257	38	GC01P232382	23.0639	https://www.genecards.org/cgi-bin/carddisp.pl?gene=H2BC26
H2AC16	H2A Clustered Histone 16	Protein Coding	P0C0S8	42	GC06P156108	23.0376	https://www.genecards.org/cgi-bin/carddisp.pl?gene=H2AC16
H2AC1	H2A Clustered Histone 1	Protein Coding	Q96QV6	42	GC06M099898	22.9738	https://www.genecards.org/cgi-bin/carddisp.pl?gene=H2AC1
H2AC21	H2A Clustered Histone 21	Protein Coding	Q8IUE6	40	GC01M164862	22.9466	https://www.genecards.org/cgi-bin/carddisp.pl?gene=H2AC21
H2AC19	H2A Clustered Histone 19	Protein Coding	Q6FI13	33	GC01P170163	22.8691	https://www.genecards.org/cgi-bin/carddisp.pl?gene=H2AC19
ASH2L	ASH2 Like, Histone Lysine Methyltransferase Complex Subunit	Protein Coding	Q9UBL3	54	GC08P040883	22.6929	https://www.genecards.org/cgi-bin/carddisp.pl?gene=ASH2L
H2BC17	H2B Clustered Histone 17	Protein Coding	P23527	41	GC06P156111	22.625	https://www.genecards.org/cgi-bin/carddisp.pl?gene=H2BC17
H1-1	H1.1 Linker Histone, Cluster Member	Protein Coding	Q02539	48	GC06M099917	22.6047	https://www.genecards.org/cgi-bin/carddisp.pl?gene=H1-1
H2BC14	H2B Clustered Histone 14	Protein Coding	Q99879	45	GC06P156100	22.5179	https://www.genecards.org/cgi-bin/carddisp.pl?gene=H2BC14
H2BC15	H2B Clustered Histone 15	Protein Coding	Q99877	43	GC06P156104	22.3903	https://www.genecards.org/cgi-bin/carddisp.pl?gene=H2BC15
H2AC14	H2A Clustered Histone 14	Protein Coding	Q99878	41	GC06M100055	22.3221	https://www.genecards.org/cgi-bin/carddisp.pl?gene=H2AC14
SIRT6	Sirtuin 6	Protein Coding	Q8N6T7	56	GC19M004174	21.8203	https://www.genecards.org/cgi-bin/carddisp.pl?gene=SIRT6
HIRA	Histone Cell Cycle Regulator	Protein Coding	P54198	54	GC22M019330	21.6819	https://www.genecards.org/cgi-bin/carddisp.pl?gene=HIRA
SETD1B	SET Domain Containing 1B, Histone Lysine Methyltransferase	Protein Coding	Q9UPS6	51	GC12P136107	21.6057	https://www.genecards.org/cgi-bin/carddisp.pl?gene=SETD1B
H2BC18	H2B Clustered Histone 18	Protein Coding	Q5QNW6	39	GC01M164845	20.9978	https://www.genecards.org/cgi-bin/carddisp.pl?gene=H2BC18
ASH1L	ASH1 Like Histone Lysine Methyltransferase	Protein Coding	Q9NR48	52	GC01M155335	20.5926	https://www.genecards.org/cgi-bin/carddisp.pl?gene=ASH1L
RBBP5	RB Binding Protein 5, Histone Lysine Methyltransferase Complex Subunit	Protein Coding	Q15291	50	GC01M205055	20.4456	https://www.genecards.org/cgi-bin/carddisp.pl?gene=RBBP5
SIRT7	Sirtuin 7	Protein Coding	Q9NRC8	55	GC17M081911	20.3295	https://www.genecards.org/cgi-bin/carddisp.pl?gene=SIRT7
KAT7	Lysine Acetyltransferase 7	Protein Coding	O95251	56	GC17P049788	20.2553	https://www.genecards.org/cgi-bin/carddisp.pl?gene=KAT7
SIN3A	SIN3 Transcription Regulator Family Member A	Protein Coding	Q96ST3	59	GC15M075369	20.1507	https://www.genecards.org/cgi-bin/carddisp.pl?gene=SIN3A
SETDB2	SET Domain Bifurcated Histone Lysine Methyltransferase 2	Protein Coding	Q96T68	48	GC13P049444	19.6405	https://www.genecards.org/cgi-bin/carddisp.pl?gene=SETDB2
WDR5	WD Repeat Domain 5	Protein Coding	P61964	56	GC09P134135	19.5967	https://www.genecards.org/cgi-bin/carddisp.pl?gene=WDR5
NSD2	Nuclear Receptor Binding SET Domain Protein 2	Protein Coding	O96028	57	GC04P005902	17.9497	https://www.genecards.org/cgi-bin/carddisp.pl?gene=NSD2
KDM6B	Lysine Demethylase 6B	Protein Coding	O15054	57	GC17P007834	17.6521	https://www.genecards.org/cgi-bin/carddisp.pl?gene=KDM6B
KDM4A	Lysine Demethylase 4A	Protein Coding	O75164	57	GC01P043650	17.6367	https://www.genecards.org/cgi-bin/carddisp.pl?gene=KDM4A
SAP30	Sin3A Associated Protein 30	Protein Coding	O75446	49	GC04P173369	17.0158	https://www.genecards.org/cgi-bin/carddisp.pl?gene=SAP30
KDM5A	Lysine Demethylase 5A	Protein Coding	P29375	55	GC12M000280	16.2745	https://www.genecards.org/cgi-bin/carddisp.pl?gene=KDM5A
CENPA	Centromere Protein A	Protein Coding	P49450	50	GC02P026894	16.1668	https://www.genecards.org/cgi-bin/carddisp.pl?gene=CENPA
KAT6A	Lysine Acetyltransferase 6A	Protein Coding	Q92794	56	GC08M041929	15.7807	https://www.genecards.org/cgi-bin/carddisp.pl?gene=KAT6A
PHF8	PHD Finger Protein 8	Protein Coding	Q9UPP1	57	GC0XM053936	15.7191	https://www.genecards.org/cgi-bin/carddisp.pl?gene=PHF8
SUPT6H	SPT6 Homolog, Histone Chaperone And Transcription Elongation Factor	Protein Coding	Q7KZ85	46	GC17P028662	15.7091	https://www.genecards.org/cgi-bin/carddisp.pl?gene=SUPT6H
KMT5A	Lysine Methyltransferase 5A	Protein Coding	Q9NQR1	53	GC12P136134	15.5626	https://www.genecards.org/cgi-bin/carddisp.pl?gene=KMT5A
SIRT3	Sirtuin 3	Protein Coding	Q9NTG7	60	GC11M000215	14.9657	https://www.genecards.org/cgi-bin/carddisp.pl?gene=SIRT3
HASPIN	Histone H3 Associated Protein Kinase	Protein Coding	Q8TF76	44	GC17P132467	14.5924	https://www.genecards.org/cgi-bin/carddisp.pl?gene=HASPIN
NCOR1	Nuclear Receptor Corepressor 1	Protein Coding	O75376	56	GC17M016029	14.4217	https://www.genecards.org/cgi-bin/carddisp.pl?gene=NCOR1
EED	Embryonic Ectoderm Development	Protein Coding	O75530	55	GC11P099657	14.1636	https://www.genecards.org/cgi-bin/carddisp.pl?gene=EED
CBX5	Chromobox 5	Protein Coding	P45973	52	GC12M054230	14.147	https://www.genecards.org/cgi-bin/carddisp.pl?gene=CBX5
DNMT1	DNA Methyltransferase 1	Protein Coding	P26358	65	GC19M010133	13.7987	https://www.genecards.org/cgi-bin/carddisp.pl?gene=DNMT1
MLLT10	MLLT10 Histone Lysine Methyltransferase DOT1L Cofactor	Protein Coding	P55197	52	GC10P021524	13.6317	https://www.genecards.org/cgi-bin/carddisp.pl?gene=MLLT10
DMAP1	DNA Methyltransferase 1 Associated Protein 1	Protein Coding	Q9NPF5	50	GC01P062445	13.624	https://www.genecards.org/cgi-bin/carddisp.pl?gene=DMAP1
L3MBTL2	L3MBTL Histone Methyl-Lysine Binding Protein 2	Protein Coding	Q969R5	46	GC22P041205	13.5408	https://www.genecards.org/cgi-bin/carddisp.pl?gene=L3MBTL2
TP53BP1	Tumor Protein P53 Binding Protein 1	Protein Coding	Q12888	56	GC15M043403	13.4927	https://www.genecards.org/cgi-bin/carddisp.pl?gene=TP53BP1
BRD4	Bromodomain Containing 4	Protein Coding	O60885	59	GC19M100458	13.3087	https://www.genecards.org/cgi-bin/carddisp.pl?gene=BRD4
CECR2	CECR2 Histone Acetyl-Lysine Reader	Protein Coding	Q9BXF3	47	GC22P017359	13.2855	https://www.genecards.org/cgi-bin/carddisp.pl?gene=CECR2
PRMT5	Protein Arginine Methyltransferase 5	Protein Coding	O14744	59	GC14M022920	13.245	https://www.genecards.org/cgi-bin/carddisp.pl?gene=PRMT5
DAXX	Death Domain Associated Protein	Protein Coding	Q9UER7	56	GC06M033318	13.1074	https://www.genecards.org/cgi-bin/carddisp.pl?gene=DAXX
SIN3B	SIN3 Transcription Regulator Family Member B	Protein Coding	O75182	48	GC19P016829	13.0766	https://www.genecards.org/cgi-bin/carddisp.pl?gene=SIN3B
MTA1	Metastasis Associated 1	Protein Coding	Q13330	54	GC14P105419	12.8437	https://www.genecards.org/cgi-bin/carddisp.pl?gene=MTA1
ATRX	ATRX Chromatin Remodeler	Protein Coding	P46100	58	GC0XM077504	12.5429	https://www.genecards.org/cgi-bin/carddisp.pl?gene=ATRX
MTA2	Metastasis Associated 1 Family Member 2	Protein Coding	O94776	54	GC11M132675	12.4297	https://www.genecards.org/cgi-bin/carddisp.pl?gene=MTA2
SP1	Sp1 Transcription Factor	Protein Coding	P08047	58	GC12P053380	12.4149	https://www.genecards.org/cgi-bin/carddisp.pl?gene=SP1
HCFC1	Host Cell Factor C1	Protein Coding	P51610	59	GC0XM153947	12.3794	https://www.genecards.org/cgi-bin/carddisp.pl?gene=HCFC1
BAZ2A	Bromodomain Adjacent To Zinc Finger Domain 2A	Protein Coding	Q9UIF9	48	GC12M056595	12.1589	https://www.genecards.org/cgi-bin/carddisp.pl?gene=BAZ2A
RCOR1	REST Corepressor 1	Protein Coding	Q9UKL0	54	GC14P102592	12.0407	https://www.genecards.org/cgi-bin/carddisp.pl?gene=RCOR1
TAF1	TATA-Box Binding Protein Associated Factor 1	Protein Coding	P21675	61	GC0XP071366	11.9363	https://www.genecards.org/cgi-bin/carddisp.pl?gene=TAF1
SMARCA5	SWI/SNF Related, Matrix Associated, Actin Dependent Regulator Of Chromatin, Subfamily A, Member 5	Protein Coding	O60264	54	GC04P143513	11.9252	https://www.genecards.org/cgi-bin/carddisp.pl?gene=SMARCA5
ATM	ATM Serine/Threonine Kinase	Protein Coding	Q13315	66	GC11P108223	11.8649	https://www.genecards.org/cgi-bin/carddisp.pl?gene=ATM
LINC01672	Long Intergenic Non-Protein Coding RNA 1672	RNA Gene		19	GC01P060062	11.795	https://www.genecards.org/cgi-bin/carddisp.pl?gene=LINC01672
NCOA1	Nuclear Receptor Coactivator 1	Protein Coding	Q15788	58	GC02P024492	11.776	https://www.genecards.org/cgi-bin/carddisp.pl?gene=NCOA1
NCOR2	Nuclear Receptor Corepressor 2	Protein Coding	Q9Y618	55	GC12M124324	11.751	https://www.genecards.org/cgi-bin/carddisp.pl?gene=NCOR2
TRRAP	Transformation/Transcription Domain Associated Protein	Protein Coding	Q9Y4A5	57	GC07P098877	11.7095	https://www.genecards.org/cgi-bin/carddisp.pl?gene=TRRAP
H2BP1	H2B Histone Pseudogene 1	Pseudogene		11	GC01M121358	11.5935	https://www.genecards.org/cgi-bin/carddisp.pl?gene=H2BP1
BRD1	Bromodomain Containing 1	Protein Coding	O95696	52	GC22M049773	11.4206	https://www.genecards.org/cgi-bin/carddisp.pl?gene=BRD1
MECP2	Methyl-CpG Binding Protein 2	Protein Coding	P51608	59	GC0XM154021	11.4001	https://www.genecards.org/cgi-bin/carddisp.pl?gene=MECP2
SMYD2	SET And MYND Domain Containing 2	Protein Coding	Q9NRG4	55	GC01P214281	11.3615	https://www.genecards.org/cgi-bin/carddisp.pl?gene=SMYD2
MECOM	MDS1 And EVI1 Complex Locus	Protein Coding	Q03112	60	GC03M169083	11.1205	https://www.genecards.org/cgi-bin/carddisp.pl?gene=MECOM
RELA	RELA Proto-Oncogene, NF-KB Subunit	Protein Coding	Q04206	64	GC11M065653	10.963	https://www.genecards.org/cgi-bin/carddisp.pl?gene=RELA
FBL	Fibrillarin	Protein Coding	P22087	55	GC19M039834	10.8524	https://www.genecards.org/cgi-bin/carddisp.pl?gene=FBL
CHD4	Chromodomain Helicase DNA Binding Protein 4	Protein Coding	Q14839	58	GC12M006570	10.8238	https://www.genecards.org/cgi-bin/carddisp.pl?gene=CHD4
SMARCA4	SWI/SNF Related, Matrix Associated, Actin Dependent Regulator Of Chromatin, Subfamily A, Member 4	Protein Coding	P51532	64	GC19P132300	10.8104	https://www.genecards.org/cgi-bin/carddisp.pl?gene=SMARCA4
OGT	O-Linked N-Acetylglucosamine (GlcNAc) Transferase	Protein Coding	O15294	59	GC0XP071865	10.8044	https://www.genecards.org/cgi-bin/carddisp.pl?gene=OGT
RB1	RB Transcriptional Corepressor 1	Protein Coding	P06400	61	GC13P048303	10.7303	https://www.genecards.org/cgi-bin/carddisp.pl?gene=RB1
SAP18	Sin3A Associated Protein 18	Protein Coding	O00422	48	GC13P021140	10.7238	https://www.genecards.org/cgi-bin/carddisp.pl?gene=SAP18
PARP1	Poly(ADP-Ribose) Polymerase 1	Protein Coding	P09874	63	GC01M226360	10.7164	https://www.genecards.org/cgi-bin/carddisp.pl?gene=PARP1
SUDS3	SDS3 Homolog, SIN3A Corepressor Complex Component	Protein Coding	Q9H7L9	47	GC12P118376	10.6593	https://www.genecards.org/cgi-bin/carddisp.pl?gene=SUDS3
YEATS4	YEATS Domain Containing 4	Protein Coding	O95619	48	GC12P069359	10.633	https://www.genecards.org/cgi-bin/carddisp.pl?gene=YEATS4
CHD3	Chromodomain Helicase DNA Binding Protein 3	Protein Coding	Q12873	56	GC17P132672	10.6312	https://www.genecards.org/cgi-bin/carddisp.pl?gene=CHD3
BRCA2	BRCA2 DNA Repair Associated	Protein Coding	P51587	60	GC13P032315	10.6118	https://www.genecards.org/cgi-bin/carddisp.pl?gene=BRCA2
BDNF-AS	BDNF Antisense RNA	RNA Gene		31	GC11P027466	10.5389	https://www.genecards.org/cgi-bin/carddisp.pl?gene=BDNF-AS
PRMT1	Protein Arginine Methyltransferase 1	Protein Coding	Q99873	61	GC19P049675	10.5002	https://www.genecards.org/cgi-bin/carddisp.pl?gene=PRMT1
TRIM28	Tripartite Motif Containing 28	Protein Coding	Q13263	57	GC19P058544	10.4649	https://www.genecards.org/cgi-bin/carddisp.pl?gene=TRIM28
ATF2	Activating Transcription Factor 2	Protein Coding	P15336	60	GC02M175072	10.4357	https://www.genecards.org/cgi-bin/carddisp.pl?gene=ATF2
MBD2	Methyl-CpG Binding Domain Protein 2	Protein Coding	Q9UBB5	52	GC18M054151	10.2871	https://www.genecards.org/cgi-bin/carddisp.pl?gene=MBD2
UHRF1	Ubiquitin Like With PHD And Ring Finger Domains 1	Protein Coding	Q96T88	53	GC19P132010	10.2356	https://www.genecards.org/cgi-bin/carddisp.pl?gene=UHRF1
ACTL6A	Actin Like 6A	Protein Coding	O96019	53	GC03P179562	10.2187	https://www.genecards.org/cgi-bin/carddisp.pl?gene=ACTL6A
CDKN1A	Cyclin Dependent Kinase Inhibitor 1A	Protein Coding	P38936	63	GC06P156447	10.0856	https://www.genecards.org/cgi-bin/carddisp.pl?gene=CDKN1A
CBX3	Chromobox 3	Protein Coding	Q13185	54	GC07P026201	10.0848	https://www.genecards.org/cgi-bin/carddisp.pl?gene=CBX3
BRPF1	Bromodomain And PHD Finger Containing 1	Protein Coding	P55201	52	GC03P009731	9.95949	https://www.genecards.org/cgi-bin/carddisp.pl?gene=BRPF1
AURKB	Aurora Kinase B	Protein Coding	Q96GD4	65	GC17M088334	9.95498	https://www.genecards.org/cgi-bin/carddisp.pl?gene=AURKB
MORF4L1	Mortality Factor 4 Like 1	Protein Coding	Q9UBU8	51	GC15P078810	9.85651	https://www.genecards.org/cgi-bin/carddisp.pl?gene=MORF4L1
RUVBL1	RuvB Like AAA ATPase 1	Protein Coding	Q9Y265	57	GC03M128064	9.68915	https://www.genecards.org/cgi-bin/carddisp.pl?gene=RUVBL1
MBD3	Methyl-CpG Binding Domain Protein 3	Protein Coding	O95983	52	GC19M099909	9.6359	https://www.genecards.org/cgi-bin/carddisp.pl?gene=MBD3
PRDM2	PR/SET Domain 2	Protein Coding	Q13029	52	GC01P013700	9.59332	https://www.genecards.org/cgi-bin/carddisp.pl?gene=PRDM2
JMJD6	Jumonji Domain Containing 6, Arginine Demethylase And Lysine Hydroxylase	Protein Coding	Q6NYC1	54	GC17M090411	9.55997	https://www.genecards.org/cgi-bin/carddisp.pl?gene=JMJD6
KANSL1	KAT8 Regulatory NSL Complex Subunit 1	Protein Coding	Q7Z3B3	52	GC17M089551	9.44886	https://www.genecards.org/cgi-bin/carddisp.pl?gene=KANSL1
SGF29	SAGA Complex Associated Factor 29	Protein Coding	Q96ES7	43	GC16P104764	9.40428	https://www.genecards.org/cgi-bin/carddisp.pl?gene=SGF29
SAP30L	SAP30 Like	Protein Coding	Q9HAJ7	47	GC05P154445	9.40409	https://www.genecards.org/cgi-bin/carddisp.pl?gene=SAP30L
BRDT	Bromodomain Testis Associated	Protein Coding	Q58F21	56	GC01P091949	9.39047	https://www.genecards.org/cgi-bin/carddisp.pl?gene=BRDT
YEATS2	YEATS Domain Containing 2	Protein Coding	Q9ULM3	48	GC03P184953	9.37559	https://www.genecards.org/cgi-bin/carddisp.pl?gene=YEATS2
EP400	E1A Binding Protein P400	Protein Coding	Q96L91	46	GC12P131949	9.35424	https://www.genecards.org/cgi-bin/carddisp.pl?gene=EP400
PHF20	PHD Finger Protein 20	Protein Coding	Q9BVI0	48	GC20P035771	9.31718	https://www.genecards.org/cgi-bin/carddisp.pl?gene=PHF20
DNMT3A	DNA Methyltransferase 3 Alpha	Protein Coding	Q9Y6K1	64	GC02M025228	9.28443	https://www.genecards.org/cgi-bin/carddisp.pl?gene=DNMT3A
TONSL	Tonsoku Like, DNA Repair Protein	Protein Coding	Q96HA7	50	GC08M144428	9.27118	https://www.genecards.org/cgi-bin/carddisp.pl?gene=TONSL
BRD2	Bromodomain Containing 2	Protein Coding	P25440	56	GC06P156280	9.26115	https://www.genecards.org/cgi-bin/carddisp.pl?gene=BRD2
MYC	MYC Proto-Oncogene, BHLH Transcription Factor	Protein Coding	P01106	65	GC08P127735	9.18241	https://www.genecards.org/cgi-bin/carddisp.pl?gene=MYC
CHAF1B	Chromatin Assembly Factor 1 Subunit B	Protein Coding	Q13112	51	GC21P036385	9.17802	https://www.genecards.org/cgi-bin/carddisp.pl?gene=CHAF1B
BRCA1	BRCA1 DNA Repair Associated	Protein Coding	P38398	63	GC17M043044	9.1598	https://www.genecards.org/cgi-bin/carddisp.pl?gene=BRCA1
HSP90AA1	Heat Shock Protein 90 Alpha Family Class A Member 1	Protein Coding	P07900	64	GC14M102080	9.11181	https://www.genecards.org/cgi-bin/carddisp.pl?gene=HSP90AA1
ESR1	Estrogen Receptor 1	Protein Coding	P03372	66	GC06P151656	9.04744	https://www.genecards.org/cgi-bin/carddisp.pl?gene=ESR1
NCOA3	Nuclear Receptor Coactivator 3	Protein Coding	Q9Y6Q9	59	GC20P047501	9.04726	https://www.genecards.org/cgi-bin/carddisp.pl?gene=NCOA3
BIRC5	Baculoviral IAP Repeat Containing 5	Protein Coding	O15392	58	GC17P078214	8.93904	https://www.genecards.org/cgi-bin/carddisp.pl?gene=BIRC5
MEN1	Menin 1	Protein Coding	O00255	58	GC11M064803	8.91291	https://www.genecards.org/cgi-bin/carddisp.pl?gene=MEN1
PHF21A	PHD Finger Protein 21A	Protein Coding	Q96BD5	54	GC11M132447	8.79134	https://www.genecards.org/cgi-bin/carddisp.pl?gene=PHF21A
DDB1	Damage Specific DNA Binding Protein 1	Protein Coding	Q16531	56	GC11M132628	8.75726	https://www.genecards.org/cgi-bin/carddisp.pl?gene=DDB1
WDR82	WD Repeat Domain 82	Protein Coding	Q6UXN9	45	GC03M052254	8.71056	https://www.genecards.org/cgi-bin/carddisp.pl?gene=WDR82
RUVBL2	RuvB Like AAA ATPase 2	Protein Coding	Q9Y230	56	GC19P048993	8.64054	https://www.genecards.org/cgi-bin/carddisp.pl?gene=RUVBL2
ACSS2	Acyl-CoA Synthetase Short Chain Family Member 2	Protein Coding	Q9NR19	58	GC20P044633	8.63664	https://www.genecards.org/cgi-bin/carddisp.pl?gene=ACSS2
TBL1X	Transducin Beta Like 1 X-Linked	Protein Coding	O60907	52	GC0XP009463	8.57234	https://www.genecards.org/cgi-bin/carddisp.pl?gene=TBL1X
CBX1	Chromobox 1	Protein Coding	P83916	52	GC17M048070	8.56501	https://www.genecards.org/cgi-bin/carddisp.pl?gene=CBX1
ZZZ3	Zinc Finger ZZ-Type Containing 3	Protein Coding	Q8IYH5	45	GC01M077562	8.5557	https://www.genecards.org/cgi-bin/carddisp.pl?gene=ZZZ3
RARA	Retinoic Acid Receptor Alpha	Protein Coding	P10276	62	GC17P040309	8.53852	https://www.genecards.org/cgi-bin/carddisp.pl?gene=RARA
H19	H19 Imprinted Maternally Expressed Transcript	RNA Gene		36	GC11M001995	8.50917	https://www.genecards.org/cgi-bin/carddisp.pl?gene=H19
SIRT5	Sirtuin 5	Protein Coding	Q9NXA8	58	GC06P013574	8.49952	https://www.genecards.org/cgi-bin/carddisp.pl?gene=SIRT5
GATAD2B	GATA Zinc Finger Domain Containing 2B	Protein Coding	Q8WXI9	54	GC01M165042	8.46185	https://www.genecards.org/cgi-bin/carddisp.pl?gene=GATAD2B
MLLT3	MLLT3 Super Elongation Complex Subunit	Protein Coding	P42568	50	GC09M020341	8.455	https://www.genecards.org/cgi-bin/carddisp.pl?gene=MLLT3
STAT3	Signal Transducer And Activator Of Transcription 3	Protein Coding	P40763	66	GC17M042313	8.44783	https://www.genecards.org/cgi-bin/carddisp.pl?gene=STAT3
PML	PML Nuclear Body Scaffold	Protein Coding	P29590	59	GC15P073994	8.42215	https://www.genecards.org/cgi-bin/carddisp.pl?gene=PML
ZMYND8	Zinc Finger MYND-Type Containing 8	Protein Coding	Q9ULU4	51	GC20M047209	8.42144	https://www.genecards.org/cgi-bin/carddisp.pl?gene=ZMYND8
TADA2A	Transcriptional Adaptor 2A	Protein Coding	O75478	48	GC17P037406	8.39436	https://www.genecards.org/cgi-bin/carddisp.pl?gene=TADA2A
SSRP1	Structure Specific Recognition Protein 1	Protein Coding	Q08945	50	GC11M132526	8.39221	https://www.genecards.org/cgi-bin/carddisp.pl?gene=SSRP1
SMARCB1	SWI/SNF Related, Matrix Associated, Actin Dependent Regulator Of Chromatin, Subfamily B, Member 1	Protein Coding	Q12824	59	GC22P023786	8.32983	https://www.genecards.org/cgi-bin/carddisp.pl?gene=SMARCB1
AKAP8L	A-Kinase Anchoring Protein 8 Like	Protein Coding	Q9ULX6	44	GC19M015380	8.31977	https://www.genecards.org/cgi-bin/carddisp.pl?gene=AKAP8L
RNF20	Ring Finger Protein 20	Protein Coding	Q5VTR2	51	GC09P101533	8.31973	https://www.genecards.org/cgi-bin/carddisp.pl?gene=RNF20
HIF1A	Hypoxia Inducible Factor 1 Subunit Alpha	Protein Coding	Q16665	61	GC14P061695	8.29626	https://www.genecards.org/cgi-bin/carddisp.pl?gene=HIF1A
MSL3	MSL Complex Subunit 3	Protein Coding	Q8N5Y2	50	GC0XP011758	8.29257	https://www.genecards.org/cgi-bin/carddisp.pl?gene=MSL3
TBL1XR1	TBL1X/Y Related 1	Protein Coding	Q9BZK7	58	GC03M177019	8.2096	https://www.genecards.org/cgi-bin/carddisp.pl?gene=TBL1XR1
SP3	Sp3 Transcription Factor	Protein Coding	Q02447	54	GC02M173882	8.1942	https://www.genecards.org/cgi-bin/carddisp.pl?gene=SP3
NPM1	Nucleophosmin 1	Protein Coding	P06748	63	GC05P171387	8.19416	https://www.genecards.org/cgi-bin/carddisp.pl?gene=NPM1
TAF9	TATA-Box Binding Protein Associated Factor 9	Protein Coding	Q16594	50	GC05M079369	8.14215	https://www.genecards.org/cgi-bin/carddisp.pl?gene=TAF9
TAF12	TATA-Box Binding Protein Associated Factor 12	Protein Coding	Q16514	48	GC01M032386	8.13963	https://www.genecards.org/cgi-bin/carddisp.pl?gene=TAF12
NFKB1	Nuclear Factor Kappa B Subunit 1	Protein Coding	P19838	66	GC04P102501	8.13868	https://www.genecards.org/cgi-bin/carddisp.pl?gene=NFKB1
MCRS1	Microspherule Protein 1	Protein Coding	Q96EZ8	48	GC12M051748	8.09569	https://www.genecards.org/cgi-bin/carddisp.pl?gene=MCRS1
BRMS1	BRMS1 Transcriptional Repressor And Anoikis Regulator	Protein Coding	Q9HCU9	48	GC11M132862	8.08738	https://www.genecards.org/cgi-bin/carddisp.pl?gene=BRMS1
SFPQ	Splicing Factor Proline And Glutamine Rich	Protein Coding	P23246	55	GC01M035176	8.08736	https://www.genecards.org/cgi-bin/carddisp.pl?gene=SFPQ
REST	RE1 Silencing Transcription Factor	Protein Coding	Q13127	55	GC04P056907	8.00832	https://www.genecards.org/cgi-bin/carddisp.pl?gene=REST
CHAF1A	Chromatin Assembly Factor 1 Subunit A	Protein Coding	Q13111	48	GC19P004402	7.98907	https://www.genecards.org/cgi-bin/carddisp.pl?gene=CHAF1A
CDK1	Cyclin Dependent Kinase 1	Protein Coding	P06493	61	GC10P060772	7.98601	https://www.genecards.org/cgi-bin/carddisp.pl?gene=CDK1
NAP1L1	Nucleosome Assembly Protein 1 Like 1	Protein Coding	P55209	48	GC12M076036	7.98428	https://www.genecards.org/cgi-bin/carddisp.pl?gene=NAP1L1
TADA3	Transcriptional Adaptor 3	Protein Coding	O75528	44	GC03M009779	7.95237	https://www.genecards.org/cgi-bin/carddisp.pl?gene=TADA3
ING4	Inhibitor Of Growth Family Member 4	Protein Coding	Q9UNL4	51	GC12M006650	7.93414	https://www.genecards.org/cgi-bin/carddisp.pl?gene=ING4
PADI4	Peptidyl Arginine Deiminase 4	Protein Coding	Q9UM07	58	GC01P017308	7.91753	https://www.genecards.org/cgi-bin/carddisp.pl?gene=PADI4
RNF2	Ring Finger Protein 2	Protein Coding	Q99496	56	GC01P185045	7.91325	https://www.genecards.org/cgi-bin/carddisp.pl?gene=RNF2
SMARCC1	SWI/SNF Related, Matrix Associated, Actin Dependent Regulator Of Chromatin Subfamily C Member 1	Protein Coding	Q92922	56	GC03M047585	7.87688	https://www.genecards.org/cgi-bin/carddisp.pl?gene=SMARCC1
ING2	Inhibitor Of Growth Family Member 2	Protein Coding	Q9H160	45	GC04P183504	7.8756	https://www.genecards.org/cgi-bin/carddisp.pl?gene=ING2
SOD2-OT1	SOD2 Overlapping Transcript 1	RNA Gene		20	GC06M159772	7.80458	https://www.genecards.org/cgi-bin/carddisp.pl?gene=SOD2-OT1
TUBA1B	Tubulin Alpha 1b	Protein Coding	P68363	57	GC12M049127	7.78239	https://www.genecards.org/cgi-bin/carddisp.pl?gene=TUBA1B
GATAD2A	GATA Zinc Finger Domain Containing 2A	Protein Coding	Q86YP4	50	GC19P132628	7.74194	https://www.genecards.org/cgi-bin/carddisp.pl?gene=GATAD2A
CDK9	Cyclin Dependent Kinase 9	Protein Coding	P50750	59	GC09P146597	7.71992	https://www.genecards.org/cgi-bin/carddisp.pl?gene=CDK9
PRKDC	Protein Kinase, DNA-Activated, Catalytic Subunit	Protein Coding	P78527	63	GC08M047773	7.69679	https://www.genecards.org/cgi-bin/carddisp.pl?gene=PRKDC
DNAJC9	DnaJ Heat Shock Protein Family (Hsp40) Member C9	Protein Coding	Q8WXX5	45	GC10M073183	7.68612	https://www.genecards.org/cgi-bin/carddisp.pl?gene=DNAJC9
BRD9	Bromodomain Containing 9	Protein Coding	Q9H8M2	50	GC05M002325	7.67775	https://www.genecards.org/cgi-bin/carddisp.pl?gene=BRD9
VPS72	Vacuolar Protein Sorting 72 Homolog	Protein Coding	Q15906	46	GC01M151176	7.66531	https://www.genecards.org/cgi-bin/carddisp.pl?gene=VPS72
PKM	Pyruvate Kinase M1/2	Protein Coding	P14618	62	GC15M072199	7.66403	https://www.genecards.org/cgi-bin/carddisp.pl?gene=PKM
MORF4L2	Mortality Factor 4 Like 2	Protein Coding	Q15014	48	GC0XM103675	7.60239	https://www.genecards.org/cgi-bin/carddisp.pl?gene=MORF4L2
BRPF3	Bromodomain And PHD Finger Containing 3	Protein Coding	Q9ULD4	46	GC06P156439	7.59069	https://www.genecards.org/cgi-bin/carddisp.pl?gene=BRPF3
PAXIP1	PAX Interacting Protein 1	Protein Coding	Q6ZW49	51	GC07M154943	7.56029	https://www.genecards.org/cgi-bin/carddisp.pl?gene=PAXIP1
BRD7	Bromodomain Containing 7	Protein Coding	Q9NPI1	54	GC16M050313	7.55977	https://www.genecards.org/cgi-bin/carddisp.pl?gene=BRD7
ZNHIT1	Zinc Finger HIT-Type Containing 1	Protein Coding	O43257	45	GC07P101218	7.55312	https://www.genecards.org/cgi-bin/carddisp.pl?gene=ZNHIT1
MSL2	MSL Complex Subunit 2	Protein Coding	Q9HCI7	45	GC03M136149	7.53775	https://www.genecards.org/cgi-bin/carddisp.pl?gene=MSL2
AKT1	AKT Serine/Threonine Kinase 1	Protein Coding	P31749	66	GC14M104769	7.50103	https://www.genecards.org/cgi-bin/carddisp.pl?gene=AKT1
MIR7-3HG	MIR7-3 Host Gene	RNA Gene	Q8N6C7	34	GC19P132003	7.49524	https://www.genecards.org/cgi-bin/carddisp.pl?gene=MIR7-3HG
TAF6L	TATA-Box Binding Protein Associated Factor 6 Like	Protein Coding	Q9Y6J9	41	GC11P062771	7.48479	https://www.genecards.org/cgi-bin/carddisp.pl?gene=TAF6L
MSL1	MSL Complex Subunit 1	Protein Coding	Q68DK7	43	GC17P133704	7.48231	https://www.genecards.org/cgi-bin/carddisp.pl?gene=MSL1
SMARCC2	SWI/SNF Related, Matrix Associated, Actin Dependent Regulator Of Chromatin Subfamily C Member 2	Protein Coding	Q8TAQ2	56	GC12M059839	7.45242	https://www.genecards.org/cgi-bin/carddisp.pl?gene=SMARCC2
EGFR	Epidermal Growth Factor Receptor	Protein Coding	P00533	68	GC07P055019	7.42315	https://www.genecards.org/cgi-bin/carddisp.pl?gene=EGFR
XIST	X Inactive Specific Transcript	RNA Gene		32	GC0XM073820	7.36985	https://www.genecards.org/cgi-bin/carddisp.pl?gene=XIST
DR1	Down-Regulator Of Transcription 1	Protein Coding	Q01658	49	GC01P093345	7.36574	https://www.genecards.org/cgi-bin/carddisp.pl?gene=DR1
SNU13	Small Nuclear Ribonucleoprotein 13	Protein Coding	P55769	50	GC22M081597	7.36294	https://www.genecards.org/cgi-bin/carddisp.pl?gene=SNU13
NR1H2	Nuclear Receptor Subfamily 1 Group H Member 2	Protein Coding	P55055	58	GC19P050329	7.36155	https://www.genecards.org/cgi-bin/carddisp.pl?gene=NR1H2
MGMT	O-6-Methylguanine-DNA Methyltransferase	Protein Coding	P16455	62	GC10P129467	7.33955	https://www.genecards.org/cgi-bin/carddisp.pl?gene=MGMT
E2F1	E2F Transcription Factor 1	Protein Coding	Q01094	56	GC20M033675	7.33486	https://www.genecards.org/cgi-bin/carddisp.pl?gene=E2F1
MTA3	Metastasis Associated 1 Family Member 3	Protein Coding	Q9BTC8	53	GC02P042494	7.32895	https://www.genecards.org/cgi-bin/carddisp.pl?gene=MTA3
CERNA3	Competing Endogenous LncRNA 3 For MiR-645	RNA Gene		21	GC08P056381	7.30261	https://www.genecards.org/cgi-bin/carddisp.pl?gene=CERNA3
HMGN2	High Mobility Group Nucleosomal Binding Domain 2	Protein Coding	P05204	45	GC01P061227	7.28549	https://www.genecards.org/cgi-bin/carddisp.pl?gene=HMGN2
HSPA1A	Heat Shock Protein Family A (Hsp70) Member 1A	Protein Coding	P0DMV8	59	GC06P156262	7.2815	https://www.genecards.org/cgi-bin/carddisp.pl?gene=HSPA1A
RPS6KA5	Ribosomal Protein S6 Kinase A5	Protein Coding	O75582	58	GC14M090847	7.26107	https://www.genecards.org/cgi-bin/carddisp.pl?gene=RPS6KA5
BRD3	Bromodomain Containing 3	Protein Coding	Q15059	54	GC09M134030	7.23253	https://www.genecards.org/cgi-bin/carddisp.pl?gene=BRD3
RNF40	Ring Finger Protein 40	Protein Coding	O75150	50	GC16P104987	7.20548	https://www.genecards.org/cgi-bin/carddisp.pl?gene=RNF40
YY1	YY1 Transcription Factor	Protein Coding	P25490	61	GC14P100238	7.16198	https://www.genecards.org/cgi-bin/carddisp.pl?gene=YY1
TRIM24	Tripartite Motif Containing 24	Protein Coding	O15164	57	GC07P138460	7.13784	https://www.genecards.org/cgi-bin/carddisp.pl?gene=TRIM24
ARID4B	AT-Rich Interaction Domain 4B	Protein Coding	Q4LE39	48	GC01M235133	7.09938	https://www.genecards.org/cgi-bin/carddisp.pl?gene=ARID4B
TMX2-CTNND1	TMX2-CTNND1 Readthrough (NMD Candidate)	RNA Gene		26	GC11P057712	7.03276	https://www.genecards.org/cgi-bin/carddisp.pl?gene=TMX2-CTNND1
AURKA	Aurora Kinase A	Protein Coding	O14965	65	GC20M056370	7.02153	https://www.genecards.org/cgi-bin/carddisp.pl?gene=AURKA
CCND1	Cyclin D1	Protein Coding	P24385	66	GC11P069641	7.00989	https://www.genecards.org/cgi-bin/carddisp.pl?gene=CCND1
DNMT3B	DNA Methyltransferase 3 Beta	Protein Coding	Q9UBC3	64	GC20P032762	7.00195	https://www.genecards.org/cgi-bin/carddisp.pl?gene=DNMT3B
TAF10	TATA-Box Binding Protein Associated Factor 10	Protein Coding	Q12962	49	GC11M013518	6.96914	https://www.genecards.org/cgi-bin/carddisp.pl?gene=TAF10
NBN	Nibrin	Protein Coding	O60934	61	GC08M089933	6.94516	https://www.genecards.org/cgi-bin/carddisp.pl?gene=NBN
BRD8	Bromodomain Containing 8	Protein Coding	Q9H0E9	47	GC05M138240	6.91333	https://www.genecards.org/cgi-bin/carddisp.pl?gene=BRD8
KAT14	Lysine Acetyltransferase 14	Protein Coding	Q9H8E8	46	GC20P019631	6.90236	https://www.genecards.org/cgi-bin/carddisp.pl?gene=KAT14
CTNNB1	Catenin Beta 1	Protein Coding	P35222	66	GC03P041194	6.89404	https://www.genecards.org/cgi-bin/carddisp.pl?gene=CTNNB1
WDR77	WD Repeat Domain 77	Protein Coding	Q9BQA1	48	GC01M111439	6.88961	https://www.genecards.org/cgi-bin/carddisp.pl?gene=WDR77
JADE1	Jade Family PHD Finger 1	Protein Coding	Q6IE81	47	GC04P128809	6.8662	https://www.genecards.org/cgi-bin/carddisp.pl?gene=JADE1
AR	Androgen Receptor	Protein Coding	P10275	65	GC0XP067544	6.85011	https://www.genecards.org/cgi-bin/carddisp.pl?gene=AR
NOC2L	NOC2 Like Nucleolar Associated Transcriptional Repressor	Protein Coding	Q9Y3T9	45	GC01M016223	6.84807	https://www.genecards.org/cgi-bin/carddisp.pl?gene=NOC2L
CTCF	CCCTC-Binding Factor	Protein Coding	P49711	59	GC16P105895	6.82051	https://www.genecards.org/cgi-bin/carddisp.pl?gene=CTCF
CDC73	Cell Division Cycle 73	Protein Coding	Q6P1J9	58	GC01P193121	6.81923	https://www.genecards.org/cgi-bin/carddisp.pl?gene=CDC73
USP22	Ubiquitin Specific Peptidase 22	Protein Coding	Q9UPT9	52	GC17M020999	6.81921	https://www.genecards.org/cgi-bin/carddisp.pl?gene=USP22
FOXO1	Forkhead Box O1	Protein Coding	Q12778	64	GC13M040555	6.81437	https://www.genecards.org/cgi-bin/carddisp.pl?gene=FOXO1
ELP3	Elongator Acetyltransferase Complex Subunit 3	Protein Coding	Q9H9T3	53	GC08P028089	6.81295	https://www.genecards.org/cgi-bin/carddisp.pl?gene=ELP3
ABCB1	ATP Binding Cassette Subfamily B Member 1	Protein Coding	P08183	64	GC07M087504	6.80828	https://www.genecards.org/cgi-bin/carddisp.pl?gene=ABCB1
POLR2A	RNA Polymerase II Subunit A	Protein Coding	P24928	58	GC17P132655	6.80155	https://www.genecards.org/cgi-bin/carddisp.pl?gene=POLR2A
CDK2	Cyclin Dependent Kinase 2	Protein Coding	P24941	63	GC12P055966	6.78783	https://www.genecards.org/cgi-bin/carddisp.pl?gene=CDK2
BMI1	BMI1 Proto-Oncogene, Polycomb Ring Finger	Protein Coding	P35226	55	GC10P022363	6.77859	https://www.genecards.org/cgi-bin/carddisp.pl?gene=BMI1
ARID4A	AT-Rich Interaction Domain 4A	Protein Coding	P29374	50	GC14P058298	6.76659	https://www.genecards.org/cgi-bin/carddisp.pl?gene=ARID4A
RMRP	RNA Component Of Mitochondrial RNA Processing Endoribonuclease	RNA Gene		33	GC09M035655	6.76369	https://www.genecards.org/cgi-bin/carddisp.pl?gene=RMRP
JUN	Jun Proto-Oncogene, AP-1 Transcription Factor Subunit	Protein Coding	P05412	62	GC01M058780	6.73588	https://www.genecards.org/cgi-bin/carddisp.pl?gene=JUN
SMARCE1	SWI/SNF Related, Matrix Associated, Actin Dependent Regulator Of Chromatin, Subfamily E, Member 1	Protein Coding	Q969G3	58	GC17M040624	6.72551	https://www.genecards.org/cgi-bin/carddisp.pl?gene=SMARCE1
BAZ1B	Bromodomain Adjacent To Zinc Finger Domain 1B	Protein Coding	Q9UIG0	54	GC07M073440	6.67514	https://www.genecards.org/cgi-bin/carddisp.pl?gene=BAZ1B
DDB2	Damage Specific DNA Binding Protein 2	Protein Coding	Q92466	59	GC11P048386	6.66094	https://www.genecards.org/cgi-bin/carddisp.pl?gene=DDB2
SMARCA2	SWI/SNF Related, Matrix Associated, Actin Dependent Regulator Of Chromatin, Subfamily A, Member 2	Protein Coding	P51531	62	GC09P001980	6.64465	https://www.genecards.org/cgi-bin/carddisp.pl?gene=SMARCA2
SUPT16H	SPT16 Homolog, Facilitates Chromatin Remodeling Subunit	Protein Coding	Q9Y5B9	51	GC14M021351	6.63586	https://www.genecards.org/cgi-bin/carddisp.pl?gene=SUPT16H
TAF6	TATA-Box Binding Protein Associated Factor 6	Protein Coding	P49848	52	GC07M106062	6.62739	https://www.genecards.org/cgi-bin/carddisp.pl?gene=TAF6
SAP30BP	SAP30 Binding Protein	Protein Coding	Q9UHR5	48	GC17P075667	6.62162	https://www.genecards.org/cgi-bin/carddisp.pl?gene=SAP30BP
IDH2	Isocitrate Dehydrogenase (NADP(+)) 2	Protein Coding	P48735	65	GC15M090083	6.61841	https://www.genecards.org/cgi-bin/carddisp.pl?gene=IDH2
SAP130	Sin3A Associated Protein 130	Protein Coding	Q9H0E3	47	GC02M128704	6.6062	https://www.genecards.org/cgi-bin/carddisp.pl?gene=SAP130
TNF	Tumor Necrosis Factor	Protein Coding	P01375	65	GC06P156244	6.59577	https://www.genecards.org/cgi-bin/carddisp.pl?gene=TNF
AIRE	Autoimmune Regulator	Protein Coding	O43918	56	GC21P044285	6.57221	https://www.genecards.org/cgi-bin/carddisp.pl?gene=AIRE
SIRT4	Sirtuin 4	Protein Coding	Q9Y6E7	51	GC12P120291	6.55927	https://www.genecards.org/cgi-bin/carddisp.pl?gene=SIRT4
SNRPB	Small Nuclear Ribonucleoprotein Polypeptides B And B1	Protein Coding	P14678	54	GC20M002461	6.53237	https://www.genecards.org/cgi-bin/carddisp.pl?gene=SNRPB
MEF2A	Myocyte Enhancer Factor 2A	Protein Coding	Q02078	59	GC15P099565	6.5302	https://www.genecards.org/cgi-bin/carddisp.pl?gene=MEF2A
BPTF	Bromodomain PHD Finger Transcription Factor	Protein Coding	Q12830	55	GC17P067825	6.52916	https://www.genecards.org/cgi-bin/carddisp.pl?gene=BPTF
NCOA2	Nuclear Receptor Coactivator 2	Protein Coding	Q15596	57	GC08M070109	6.45685	https://www.genecards.org/cgi-bin/carddisp.pl?gene=NCOA2
XRCC6	X-Ray Repair Cross Complementing 6	Protein Coding	P12956	58	GC22P081632	6.41844	https://www.genecards.org/cgi-bin/carddisp.pl?gene=XRCC6
MAPK14	Mitogen-Activated Protein Kinase 14	Protein Coding	Q16539	63	GC06P156437	6.38437	https://www.genecards.org/cgi-bin/carddisp.pl?gene=MAPK14
ATR	ATR Serine/Threonine Kinase	Protein Coding	Q13535	66	GC03M142449	6.38116	https://www.genecards.org/cgi-bin/carddisp.pl?gene=ATR
RING1	Ring Finger Protein 1	Protein Coding	Q06587	54	GC06P033208	6.37849	https://www.genecards.org/cgi-bin/carddisp.pl?gene=RING1
TAF5L	TATA-Box Binding Protein Associated Factor 5 Like	Protein Coding	O75529	47	GC01M229593	6.36713	https://www.genecards.org/cgi-bin/carddisp.pl?gene=TAF5L
PCNA	Proliferating Cell Nuclear Antigen	Protein Coding	P12004	63	GC20M005114	6.36523	https://www.genecards.org/cgi-bin/carddisp.pl?gene=PCNA
ENSG00000285547	Novel Protein	Protein Coding		9	GC0XM072494	6.3386	https://www.genecards.org/cgi-bin/carddisp.pl?gene=ENSG00000285547
PAF1	PAF1 Homolog, Paf1/RNA Polymerase II Complex Component	Protein Coding	Q8N7H5	48	GC19M039385	6.3316	https://www.genecards.org/cgi-bin/carddisp.pl?gene=PAF1
MYCN	MYCN Proto-Oncogene, BHLH Transcription Factor	Protein Coding	P04198	59	GC02P015972	6.32429	https://www.genecards.org/cgi-bin/carddisp.pl?gene=MYCN
KPNB1	Karyopherin Subunit Beta 1	Protein Coding	Q14974	56	GC17P047649	6.25419	https://www.genecards.org/cgi-bin/carddisp.pl?gene=KPNB1
ING1	Inhibitor Of Growth Family Member 1	Protein Coding	Q9UK53	56	GC13P110712	6.23495	https://www.genecards.org/cgi-bin/carddisp.pl?gene=ING1
HMGB1	High Mobility Group Box 1	Protein Coding	P09429	62	GC13M030456	6.2304	https://www.genecards.org/cgi-bin/carddisp.pl?gene=HMGB1
BCL6	BCL6 Transcription Repressor	Protein Coding	P41182	59	GC03M187721	6.21806	https://www.genecards.org/cgi-bin/carddisp.pl?gene=BCL6
ZBTB33	Zinc Finger And BTB Domain Containing 33	Protein Coding	Q86T24	50	GC0XP120250	6.2093	https://www.genecards.org/cgi-bin/carddisp.pl?gene=ZBTB33
DDX21	DExD-Box Helicase 21	Protein Coding	Q9NR30	48	GC10P068956	6.18722	https://www.genecards.org/cgi-bin/carddisp.pl?gene=DDX21
SRCAP	Snf2 Related CREBBP Activator Protein	Protein Coding	Q6ZRS2	52	GC16P104980	6.18552	https://www.genecards.org/cgi-bin/carddisp.pl?gene=SRCAP
DLEU2	Deleted In Lymphocytic Leukemia 2	RNA Gene		31	GC13M049913	6.18317	https://www.genecards.org/cgi-bin/carddisp.pl?gene=DLEU2
DPF2	Double PHD Fingers 2	Protein Coding	Q92785	55	GC11P098965	6.17433	https://www.genecards.org/cgi-bin/carddisp.pl?gene=DPF2
MAPK1	Mitogen-Activated Protein Kinase 1	Protein Coding	P28482	65	GC22M021759	6.1531	https://www.genecards.org/cgi-bin/carddisp.pl?gene=MAPK1
BAZ1A	Bromodomain Adjacent To Zinc Finger Domain 1A	Protein Coding	Q9NRL2	51	GC14M034752	6.15204	https://www.genecards.org/cgi-bin/carddisp.pl?gene=BAZ1A
SMAD5-AS1	SMAD5 Antisense RNA 1	RNA Gene	Q9Y6J3	30	GC05M136129	6.14831	https://www.genecards.org/cgi-bin/carddisp.pl?gene=SMAD5-AS1
TUBA1A	Tubulin Alpha 1a	Protein Coding	Q71U36	61	GC12M049184	6.13067	https://www.genecards.org/cgi-bin/carddisp.pl?gene=TUBA1A
MAPK8	Mitogen-Activated Protein Kinase 8	Protein Coding	P45983	62	GC10P048306	6.11853	https://www.genecards.org/cgi-bin/carddisp.pl?gene=MAPK8
HSPA8	Heat Shock Protein Family A (Hsp70) Member 8	Protein Coding	P11142	62	GC11M123057	6.11761	https://www.genecards.org/cgi-bin/carddisp.pl?gene=HSPA8
RRP8	Ribosomal RNA Processing 8	Protein Coding	O43159	44	GC11M006595	6.10617	https://www.genecards.org/cgi-bin/carddisp.pl?gene=RRP8
CREB1	CAMP Responsive Element Binding Protein 1	Protein Coding	P16220	62	GC02P207529	6.10224	https://www.genecards.org/cgi-bin/carddisp.pl?gene=CREB1
HUWE1	HECT, UBA And WWE Domain Containing E3 Ubiquitin Protein Ligase 1	Protein Coding	Q7Z6Z7	59	GC0XM053532	6.10204	https://www.genecards.org/cgi-bin/carddisp.pl?gene=HUWE1
SMARCAD1	SWI/SNF-Related, Matrix-Associated Actin-Dependent Regulator Of Chromatin, Subfamily A, Containing DEAD/H Box 1	Protein Coding	Q9H4L7	52	GC04P094207	6.07408	https://www.genecards.org/cgi-bin/carddisp.pl?gene=SMARCAD1
FOXP3	Forkhead Box P3	Protein Coding	Q9BZS1	60	GC0XM049250	6.06567	https://www.genecards.org/cgi-bin/carddisp.pl?gene=FOXP3
USP7	Ubiquitin Specific Peptidase 7	Protein Coding	Q93009	62	GC16M008892	6.06407	https://www.genecards.org/cgi-bin/carddisp.pl?gene=USP7
MDC1	Mediator Of DNA Damage Checkpoint 1	Protein Coding	Q14676	54	GC06M100221	6.06155	https://www.genecards.org/cgi-bin/carddisp.pl?gene=MDC1
MCM2	Minichromosome Maintenance Complex Component 2	Protein Coding	P49736	60	GC03P127598	6.04953	https://www.genecards.org/cgi-bin/carddisp.pl?gene=MCM2
MBIP	MAP3K12 Binding Inhibitory Protein 1	Protein Coding	Q9NS73	45	GC14M036298	6.00647	https://www.genecards.org/cgi-bin/carddisp.pl?gene=MBIP
TBP	TATA-Box Binding Protein	Protein Coding	P20226	62	GC06P170554	5.96911	https://www.genecards.org/cgi-bin/carddisp.pl?gene=TBP
ARID1A	AT-Rich Interaction Domain 1A	Protein Coding	O14497	58	GC01P026693	5.95761	https://www.genecards.org/cgi-bin/carddisp.pl?gene=ARID1A
CSNK2A1	Casein Kinase 2 Alpha 1	Protein Coding	P68400	63	GC20M000472	5.93106	https://www.genecards.org/cgi-bin/carddisp.pl?gene=CSNK2A1
ZBTB7A	Zinc Finger And BTB Domain Containing 7A	Protein Coding	O95365	51	GC19M100015	5.9289	https://www.genecards.org/cgi-bin/carddisp.pl?gene=ZBTB7A
MORC2	MORC Family CW-Type Zinc Finger 2	Protein Coding	Q9Y6X9	52	GC22M030925	5.92242	https://www.genecards.org/cgi-bin/carddisp.pl?gene=MORC2
JAK2	Janus Kinase 2	Protein Coding	O60674	66	GC09P004985	5.90042	https://www.genecards.org/cgi-bin/carddisp.pl?gene=JAK2
CIITA	Class II Major Histocompatibility Complex Transactivator	Protein Coding	P33076	56	GC16P104250	5.88646	https://www.genecards.org/cgi-bin/carddisp.pl?gene=CIITA
SPHK2	Sphingosine Kinase 2	Protein Coding	Q9NRA0	56	GC19P048619	5.87024	https://www.genecards.org/cgi-bin/carddisp.pl?gene=SPHK2
HSPA1B	Heat Shock Protein Family A (Hsp70) Member 1B	Protein Coding	P0DMV9	52	GC06P156261	5.86186	https://www.genecards.org/cgi-bin/carddisp.pl?gene=HSPA1B
SCARNA5	Small Cajal Body-Specific RNA 5	RNA Gene		28	GC02P233275	5.83773	https://www.genecards.org/cgi-bin/carddisp.pl?gene=SCARNA5
CHD8	Chromodomain Helicase DNA Binding Protein 8	Protein Coding	Q9HCK8	55	GC14M021385	5.836	https://www.genecards.org/cgi-bin/carddisp.pl?gene=CHD8
ANP32B	Acidic Nuclear Phosphoprotein 32 Family Member B	Protein Coding	Q92688	49	GC09P097983	5.81523	https://www.genecards.org/cgi-bin/carddisp.pl?gene=ANP32B
TGFB1	Transforming Growth Factor Beta 1	Protein Coding	P01137	65	GC19M041301	5.80413	https://www.genecards.org/cgi-bin/carddisp.pl?gene=TGFB1
TERT	Telomerase Reverse Transcriptase	Protein Coding	O14746	64	GC05M001253	5.77907	https://www.genecards.org/cgi-bin/carddisp.pl?gene=TERT
CCAR2	Cell Cycle And Apoptosis Regulator 2	Protein Coding	Q8N163	49	GC08P022604	5.77791	https://www.genecards.org/cgi-bin/carddisp.pl?gene=CCAR2
TUBB	Tubulin Beta Class I	Protein Coding	P07437	62	GC06P156224	5.76017	https://www.genecards.org/cgi-bin/carddisp.pl?gene=TUBB
ATAD2	ATPase Family AAA Domain Containing 2	Protein Coding	Q6PL18	51	GC08M123319	5.72265	https://www.genecards.org/cgi-bin/carddisp.pl?gene=ATAD2
AKAP8	A-Kinase Anchoring Protein 8	Protein Coding	O43823	51	GC19M100465	5.71118	https://www.genecards.org/cgi-bin/carddisp.pl?gene=AKAP8
STK4	Serine/Threonine Kinase 4	Protein Coding	Q13043	61	GC20P044966	5.70537	https://www.genecards.org/cgi-bin/carddisp.pl?gene=STK4
CLOCK	Clock Circadian Regulator	Protein Coding	O15516	56	GC04M055427	5.69457	https://www.genecards.org/cgi-bin/carddisp.pl?gene=CLOCK
LRWD1	Leucine Rich Repeats And WD Repeat Domain Containing 1	Protein Coding	Q9UFC0	44	GC07P102464	5.69277	https://www.genecards.org/cgi-bin/carddisp.pl?gene=LRWD1
SPIN1	Spindlin 1	Protein Coding	Q9Y657	45	GC09P088388	5.63078	https://www.genecards.org/cgi-bin/carddisp.pl?gene=SPIN1
SNRPD3	Small Nuclear Ribonucleoprotein D3 Polypeptide	Protein Coding	P62318	48	GC22P024555	5.62239	https://www.genecards.org/cgi-bin/carddisp.pl?gene=SNRPD3
CDKN2A	Cyclin Dependent Kinase Inhibitor 2A	Protein Coding	Q8N726	63	GC09M021967	5.6103	https://www.genecards.org/cgi-bin/carddisp.pl?gene=CDKN2A
RSF1	Remodeling And Spacing Factor 1	Protein Coding	Q96T23	47	GC11M133204	5.59031	https://www.genecards.org/cgi-bin/carddisp.pl?gene=RSF1
RXRA	Retinoid X Receptor Alpha	Protein Coding	P19793	61	GC09P134317	5.58143	https://www.genecards.org/cgi-bin/carddisp.pl?gene=RXRA
ZMYND11	Zinc Finger MYND-Type Containing 11	Protein Coding	Q15326	52	GC10P000134	5.57924	https://www.genecards.org/cgi-bin/carddisp.pl?gene=ZMYND11
NCL	Nucleolin	Protein Coding	P19338	56	GC02M231453	5.57892	https://www.genecards.org/cgi-bin/carddisp.pl?gene=NCL
CUL4A	Cullin 4A	Protein Coding	Q13619	56	GC13P113208	5.57371	https://www.genecards.org/cgi-bin/carddisp.pl?gene=CUL4A
PHF12	PHD Finger Protein 12	Protein Coding	Q96QT6	46	GC17M028905	5.56757	https://www.genecards.org/cgi-bin/carddisp.pl?gene=PHF12
MSH6	MutS Homolog 6	Protein Coding	P52701	61	GC02P047695	5.55906	https://www.genecards.org/cgi-bin/carddisp.pl?gene=MSH6
PWWP2A	PWWP Domain Containing 2A	Protein Coding	Q96N64	43	GC05M160061	5.55266	https://www.genecards.org/cgi-bin/carddisp.pl?gene=PWWP2A
SMC3	Structural Maintenance Of Chromosomes 3	Protein Coding	Q9UQE7	60	GC10P110567	5.53963	https://www.genecards.org/cgi-bin/carddisp.pl?gene=SMC3
CDH1	Cadherin 1	Protein Coding	P12830	62	GC16P068737	5.52872	https://www.genecards.org/cgi-bin/carddisp.pl?gene=CDH1
TAF5	TATA-Box Binding Protein Associated Factor 5	Protein Coding	Q15542	45	GC10P116630	5.52792	https://www.genecards.org/cgi-bin/carddisp.pl?gene=TAF5
VDR	Vitamin D Receptor	Protein Coding	P11473	61	GC12M047841	5.52715	https://www.genecards.org/cgi-bin/carddisp.pl?gene=VDR
MEF2D	Myocyte Enhancer Factor 2D	Protein Coding	Q14814	57	GC01M156463	5.51729	https://www.genecards.org/cgi-bin/carddisp.pl?gene=MEF2D
MBD1	Methyl-CpG Binding Domain Protein 1	Protein Coding	Q9UIS9	54	GC18M050266	5.51638	https://www.genecards.org/cgi-bin/carddisp.pl?gene=MBD1
CBX4	Chromobox 4	Protein Coding	O00257	51	GC17M079833	5.50891	https://www.genecards.org/cgi-bin/carddisp.pl?gene=CBX4
ATF7IP	Activating Transcription Factor 7 Interacting Protein	Protein Coding	Q6VMQ6	45	GC12P014365	5.50614	https://www.genecards.org/cgi-bin/carddisp.pl?gene=ATF7IP
APBB1	Amyloid Beta Precursor Protein Binding Family B Member 1	Protein Coding	O00213	56	GC11M013505	5.49295	https://www.genecards.org/cgi-bin/carddisp.pl?gene=APBB1
FMR1	Fragile X Messenger Ribonucleoprotein 1	Protein Coding	Q06787	56	GC0XP148000	5.48037	https://www.genecards.org/cgi-bin/carddisp.pl?gene=FMR1
FOXO3	Forkhead Box O3	Protein Coding	O43524	60	GC06P108559	5.4684	https://www.genecards.org/cgi-bin/carddisp.pl?gene=FOXO3
MPHOSPH8	M-Phase Phosphoprotein 8	Protein Coding	Q99549	48	GC13P019633	5.4669	https://www.genecards.org/cgi-bin/carddisp.pl?gene=MPHOSPH8
CTR9	CTR9 Homolog, Paf1/RNA Polymerase II Complex Component	Protein Coding	Q6PD62	51	GC11P010751	5.4527	https://www.genecards.org/cgi-bin/carddisp.pl?gene=CTR9
RUNX2	RUNX Family Transcription Factor 2	Protein Coding	Q13950	59	GC06P156520	5.43881	https://www.genecards.org/cgi-bin/carddisp.pl?gene=RUNX2
CEBPA	CCAAT Enhancer Binding Protein Alpha	Protein Coding	P49715	59	GC19M033299	5.41866	https://www.genecards.org/cgi-bin/carddisp.pl?gene=CEBPA
IFNG	Interferon Gamma	Protein Coding	P01579	63	GC12M068154	5.40862	https://www.genecards.org/cgi-bin/carddisp.pl?gene=IFNG
TAF4	TATA-Box Binding Protein Associated Factor 4	Protein Coding	O00268	54	GC20M062012	5.40729	https://www.genecards.org/cgi-bin/carddisp.pl?gene=TAF4
BAX	BCL2 Associated X, Apoptosis Regulator	Protein Coding	Q07812	64	GC19P048954	5.39192	https://www.genecards.org/cgi-bin/carddisp.pl?gene=BAX
BCL2	BCL2 Apoptosis Regulator	Protein Coding	P10415	63	GC18M063123	5.37346	https://www.genecards.org/cgi-bin/carddisp.pl?gene=BCL2
PBRM1	Polybromo 1	Protein Coding	Q86U86	58	GC03M052545	5.36956	https://www.genecards.org/cgi-bin/carddisp.pl?gene=PBRM1
SMC1A	Structural Maintenance Of Chromosomes 1A	Protein Coding	Q14683	61	GC0XM053374	5.36781	https://www.genecards.org/cgi-bin/carddisp.pl?gene=SMC1A
CHD5	Chromodomain Helicase DNA Binding Protein 5	Protein Coding	Q8TDI0	51	GC01M019629	5.36615	https://www.genecards.org/cgi-bin/carddisp.pl?gene=CHD5
NR3C1	Nuclear Receptor Subfamily 3 Group C Member 1	Protein Coding	P04150	62	GC05M143277	5.33906	https://www.genecards.org/cgi-bin/carddisp.pl?gene=NR3C1
SNAI1	Snail Family Transcriptional Repressor 1	Protein Coding	O95863	56	GC20P049982	5.3151	https://www.genecards.org/cgi-bin/carddisp.pl?gene=SNAI1
MYBBP1A	MYB Binding Protein 1a	Protein Coding	Q9BQG0	45	GC17M004538	5.29856	https://www.genecards.org/cgi-bin/carddisp.pl?gene=MYBBP1A
CUL4B	Cullin 4B	Protein Coding	Q13620	55	GC0XM120524	5.27307	https://www.genecards.org/cgi-bin/carddisp.pl?gene=CUL4B
RBX1	Ring-Box 1	Protein Coding	P62877	56	GC22P040951	5.23424	https://www.genecards.org/cgi-bin/carddisp.pl?gene=RBX1
SMARCD1	SWI/SNF Related, Matrix Associated, Actin Dependent Regulator Of Chromatin, Subfamily D, Member 1	Protein Coding	Q96GM5	53	GC12P050085	5.21291	https://www.genecards.org/cgi-bin/carddisp.pl?gene=SMARCD1
GTF3C4	General Transcription Factor IIIC Subunit 4	Protein Coding	Q9UKN8	45	GC09P146891	5.19727	https://www.genecards.org/cgi-bin/carddisp.pl?gene=GTF3C4
NFYB	Nuclear Transcription Factor Y Subunit Beta	Protein Coding	P25208	48	GC12M104117	5.18723	https://www.genecards.org/cgi-bin/carddisp.pl?gene=NFYB
CASP3	Caspase 3	Protein Coding	P42574	62	GC04M184627	5.18672	https://www.genecards.org/cgi-bin/carddisp.pl?gene=CASP3
CTBP1	C-Terminal Binding Protein 1	Protein Coding	Q13363	61	GC04M001211	5.14028	https://www.genecards.org/cgi-bin/carddisp.pl?gene=CTBP1
EMSLR	E2F1 MRNA Stabilizing LncRNA	RNA Gene		20	GC07P108819	5.09896	https://www.genecards.org/cgi-bin/carddisp.pl?gene=EMSLR
RBPJ	Recombination Signal Binding Protein For Immunoglobulin Kappa J Region	Protein Coding	Q06330	59	GC04P026105	5.09372	https://www.genecards.org/cgi-bin/carddisp.pl?gene=RBPJ
TRIM21	Tripartite Motif Containing 21	Protein Coding	P19474	55	GC11M004384	5.08339	https://www.genecards.org/cgi-bin/carddisp.pl?gene=TRIM21
CENPC	Centromere Protein C	Protein Coding	Q03188	48	GC04M067507	5.07816	https://www.genecards.org/cgi-bin/carddisp.pl?gene=CENPC
LOC110806263	TERT 5' Regulatory Region	Functional Element		10	GC05P001294	5.06838	https://www.genecards.org/cgi-bin/carddisp.pl?gene=LOC110806263
SMAD3	SMAD Family Member 3	Protein Coding	P84022	66	GC15P067063	5.0662	https://www.genecards.org/cgi-bin/carddisp.pl?gene=SMAD3
TNFSF10	TNF Superfamily Member 10	Protein Coding	P50591	57	GC03M172505	5.05728	https://www.genecards.org/cgi-bin/carddisp.pl?gene=TNFSF10
CHEK1	Checkpoint Kinase 1	Protein Coding	O14757	65	GC11P125625	5.03595	https://www.genecards.org/cgi-bin/carddisp.pl?gene=CHEK1
ORC2	Origin Recognition Complex Subunit 2	Protein Coding	Q13416	49	GC02M200908	5.0233	https://www.genecards.org/cgi-bin/carddisp.pl?gene=ORC2
STAT1	Signal Transducer And Activator Of Transcription 1	Protein Coding	P42224	66	GC02M190908	5.01572	https://www.genecards.org/cgi-bin/carddisp.pl?gene=STAT1
RBL1	RB Transcriptional Corepressor Like 1	Protein Coding	P28749	54	GC20M036996	5.01205	https://www.genecards.org/cgi-bin/carddisp.pl?gene=RBL1
MYOD1	Myogenic Differentiation 1	Protein Coding	P15172	59	GC11P017719	5.0066	https://www.genecards.org/cgi-bin/carddisp.pl?gene=MYOD1
MEF2C	Myocyte Enhancer Factor 2C	Protein Coding	Q06413	62	GC05M088718	5.00654	https://www.genecards.org/cgi-bin/carddisp.pl?gene=MEF2C
ZBTB16	Zinc Finger And BTB Domain Containing 16	Protein Coding	Q05516	55	GC11P114059	4.98909	https://www.genecards.org/cgi-bin/carddisp.pl?gene=ZBTB16
RBL2	RB Transcriptional Corepressor Like 2	Protein Coding	Q08999	57	GC16P053433	4.98793	https://www.genecards.org/cgi-bin/carddisp.pl?gene=RBL2
NAT10	N-Acetyltransferase 10	Protein Coding	Q9H0A0	50	GC11P034105	4.96758	https://www.genecards.org/cgi-bin/carddisp.pl?gene=NAT10
MDM2	MDM2 Proto-Oncogene	Protein Coding	Q00987	66	GC12P068808	4.95852	https://www.genecards.org/cgi-bin/carddisp.pl?gene=MDM2
MEG3	Maternally Expressed 3	RNA Gene		36	GC14P119042	4.95323	https://www.genecards.org/cgi-bin/carddisp.pl?gene=MEG3
ARID1B	AT-Rich Interaction Domain 1B	Protein Coding	Q8NFD5	56	GC06P164661	4.90229	https://www.genecards.org/cgi-bin/carddisp.pl?gene=ARID1B
CPSF3	Cleavage And Polyadenylation Specific Factor 3	Protein Coding	Q9UKF6	52	GC02P009423	4.89573	https://www.genecards.org/cgi-bin/carddisp.pl?gene=CPSF3
WIZ	WIZ Zinc Finger	Protein Coding	O95785	42	GC19M015419	4.89267	https://www.genecards.org/cgi-bin/carddisp.pl?gene=WIZ
MBD4	Methyl-CpG Binding Domain 4, DNA Glycosylase	Protein Coding	O95243	56	GC03M129430	4.89024	https://www.genecards.org/cgi-bin/carddisp.pl?gene=MBD4
PRKAA2	Protein Kinase AMP-Activated Catalytic Subunit Alpha 2	Protein Coding	P54646	62	GC01P056645	4.8683	https://www.genecards.org/cgi-bin/carddisp.pl?gene=PRKAA2
TAF11	TATA-Box Binding Protein Associated Factor 11	Protein Coding	Q15544	47	GC06M100437	4.86748	https://www.genecards.org/cgi-bin/carddisp.pl?gene=TAF11
NR4A1	Nuclear Receptor Subfamily 4 Group A Member 1	Protein Coding	P22736	60	GC12P052022	4.86316	https://www.genecards.org/cgi-bin/carddisp.pl?gene=NR4A1
CHEK2	Checkpoint Kinase 2	Protein Coding	O96017	67	GC22M028687	4.85609	https://www.genecards.org/cgi-bin/carddisp.pl?gene=CHEK2
PRKAA1	Protein Kinase AMP-Activated Catalytic Subunit Alpha 1	Protein Coding	Q13131	59	GC05M040759	4.85583	https://www.genecards.org/cgi-bin/carddisp.pl?gene=PRKAA1
NRIP1	Nuclear Receptor Interacting Protein 1	Protein Coding	P48552	56	GC21M014961	4.8478	https://www.genecards.org/cgi-bin/carddisp.pl?gene=NRIP1
NFE2L2	NFE2 Like BZIP Transcription Factor 2	Protein Coding	Q16236	63	GC02M177227	4.84672	https://www.genecards.org/cgi-bin/carddisp.pl?gene=NFE2L2
CDK4	Cyclin Dependent Kinase 4	Protein Coding	P11802	66	GC12M059932	4.84588	https://www.genecards.org/cgi-bin/carddisp.pl?gene=CDK4
SMARCD2	SWI/SNF Related, Matrix Associated, Actin Dependent Regulator Of Chromatin, Subfamily D, Member 2	Protein Coding	Q92925	52	GC17M063832	4.84077	https://www.genecards.org/cgi-bin/carddisp.pl?gene=SMARCD2
HSP90AB1	Heat Shock Protein 90 Alpha Family Class B Member 1	Protein Coding	P08238	62	GC06P044246	4.82645	https://www.genecards.org/cgi-bin/carddisp.pl?gene=HSP90AB1
BRMS1L	BRMS1 Like Transcriptional Repressor	Protein Coding	Q5PSV4	44	GC14P035826	4.81493	https://www.genecards.org/cgi-bin/carddisp.pl?gene=BRMS1L
PPARG	Peroxisome Proliferator Activated Receptor Gamma	Protein Coding	P37231	65	GC03P012287	4.79617	https://www.genecards.org/cgi-bin/carddisp.pl?gene=PPARG
DCAF1	DDB1 And CUL4 Associated Factor 1	Protein Coding	Q9Y4B6	50	GC03M051395	4.78008	https://www.genecards.org/cgi-bin/carddisp.pl?gene=DCAF1
NF1	Neurofibromin 1	Protein Coding	P21359	60	GC17P031094	4.77448	https://www.genecards.org/cgi-bin/carddisp.pl?gene=NF1
CEBPB	CCAAT Enhancer Binding Protein Beta	Protein Coding	P17676	57	GC20P050190	4.76806	https://www.genecards.org/cgi-bin/carddisp.pl?gene=CEBPB
PTEN	Phosphatase And Tensin Homolog	Protein Coding	P60484	65	GC10P116113	4.76682	https://www.genecards.org/cgi-bin/carddisp.pl?gene=PTEN
KPNA2	Karyopherin Subunit Alpha 2	Protein Coding	P52292	58	GC17P068035	4.75823	https://www.genecards.org/cgi-bin/carddisp.pl?gene=KPNA2
TAF9B	TATA-Box Binding Protein Associated Factor 9b	Protein Coding	Q9HBM6	44	GC0XM078129	4.75274	https://www.genecards.org/cgi-bin/carddisp.pl?gene=TAF9B
CXCL8	C-X-C Motif Chemokine Ligand 8	Protein Coding	P10145	56	GC04P073740	4.74265	https://www.genecards.org/cgi-bin/carddisp.pl?gene=CXCL8
VHL	Von Hippel-Lindau Tumor Suppressor	Protein Coding	P40337	60	GC03P024217	4.73967	https://www.genecards.org/cgi-bin/carddisp.pl?gene=VHL
ERCC6	ERCC Excision Repair 6, Chromatin Remodeling Factor	Protein Coding	Q03468	59	GC10M049454	4.73391	https://www.genecards.org/cgi-bin/carddisp.pl?gene=ERCC6
YWHAE	Tyrosine 3-Monooxygenase/Tryptophan 5-Monooxygenase Activation Protein Epsilon	Protein Coding	P62258	62	GC17M087979	4.7151	https://www.genecards.org/cgi-bin/carddisp.pl?gene=YWHAE
TRP-AGG2-5	TRNA-Pro (Anticodon AGG) 2-5	RNA Gene		17	GC14M027774	4.70595	https://www.genecards.org/cgi-bin/carddisp.pl?gene=TRP-AGG2-5
HIC1	HIC ZBTB Transcriptional Repressor 1	Protein Coding	Q14526	53	GC17P002054	4.68117	https://www.genecards.org/cgi-bin/carddisp.pl?gene=HIC1
DDX5	DEAD-Box Helicase 5	Protein Coding	P17844	58	GC17M064498	4.6801	https://www.genecards.org/cgi-bin/carddisp.pl?gene=DDX5
PELP1	Proline, Glutamate And Leucine Rich Protein 1	Protein Coding	Q8IZL8	50	GC17M004669	4.66771	https://www.genecards.org/cgi-bin/carddisp.pl?gene=PELP1
BRAF	B-Raf Proto-Oncogene, Serine/Threonine Kinase	Protein Coding	P15056	66	GC07M140783	4.66444	https://www.genecards.org/cgi-bin/carddisp.pl?gene=BRAF
PIK3CA	Phosphatidylinositol-4,5-Bisphosphate 3-Kinase Catalytic Subunit Alpha	Protein Coding	P42336	65	GC03P179148	4.66191	https://www.genecards.org/cgi-bin/carddisp.pl?gene=PIK3CA
MIDEAS	Mitotic Deacetylase Associated SANT Domain Protein	Protein Coding	Q6PJG2	38	GC14M074133	4.65618	https://www.genecards.org/cgi-bin/carddisp.pl?gene=MIDEAS
DHX9	DExH-Box Helicase 9	Protein Coding	Q08211	56	GC01P182839	4.65236	https://www.genecards.org/cgi-bin/carddisp.pl?gene=DHX9
MKI67	Marker Of Proliferation Ki-67	Protein Coding	P46013	56	GC10M128096	4.64908	https://www.genecards.org/cgi-bin/carddisp.pl?gene=MKI67
TUBA1C	Tubulin Alpha 1c	Protein Coding	Q9BQE3	55	GC12P049188	4.64604	https://www.genecards.org/cgi-bin/carddisp.pl?gene=TUBA1C
ACTB	Actin Beta	Protein Coding	P60709	63	GC07M005726	4.63857	https://www.genecards.org/cgi-bin/carddisp.pl?gene=ACTB
RAD50	RAD50 Double Strand Break Repair Protein	Protein Coding	Q92878	62	GC05P132556	4.63711	https://www.genecards.org/cgi-bin/carddisp.pl?gene=RAD50
CCNA2	Cyclin A2	Protein Coding	P20248	58	GC04M121816	4.62971	https://www.genecards.org/cgi-bin/carddisp.pl?gene=CCNA2
GTF2I	General Transcription Factor IIi	Protein Coding	P78347	53	GC07P090609	4.62441	https://www.genecards.org/cgi-bin/carddisp.pl?gene=GTF2I
RUNX1	RUNX Family Transcription Factor 1	Protein Coding	Q01196	62	GC21M034787	4.62117	https://www.genecards.org/cgi-bin/carddisp.pl?gene=RUNX1
SPEN	Spen Family Transcriptional Repressor	Protein Coding	Q96T58	52	GC01P060578	4.6135	https://www.genecards.org/cgi-bin/carddisp.pl?gene=SPEN
SKIC8	SKI8 Subunit Of Superkiller Complex	Protein Coding	Q9GZS3	45	GC15M158931	4.59937	https://www.genecards.org/cgi-bin/carddisp.pl?gene=SKIC8
NIPBL	NIPBL Cohesin Loading Factor	Protein Coding	Q6KC79	55	GC05P036876	4.59911	https://www.genecards.org/cgi-bin/carddisp.pl?gene=NIPBL
UBC	Ubiquitin C	Protein Coding	P0CG48	56	GC12M124911	4.594	https://www.genecards.org/cgi-bin/carddisp.pl?gene=UBC
TAF7	TATA-Box Binding Protein Associated Factor 7	Protein Coding	Q15545	45	GC05M141309	4.58515	https://www.genecards.org/cgi-bin/carddisp.pl?gene=TAF7
THAP7	THAP Domain Containing 7	Protein Coding	Q9BT49	43	GC22M020999	4.58324	https://www.genecards.org/cgi-bin/carddisp.pl?gene=THAP7
RAN	RAN, Member RAS Oncogene Family	Protein Coding	P62826	56	GC12P136292	4.57803	https://www.genecards.org/cgi-bin/carddisp.pl?gene=RAN
POLR2B	RNA Polymerase II Subunit B	Protein Coding	P30876	52	GC04P056977	4.56328	https://www.genecards.org/cgi-bin/carddisp.pl?gene=POLR2B
SOD2	Superoxide Dismutase 2	Protein Coding	P04179	61	GC06M159669	4.55537	https://www.genecards.org/cgi-bin/carddisp.pl?gene=SOD2
POLR2L	RNA Polymerase II, I And III Subunit L	Protein Coding	P62875	52	GC11M013238	4.55306	https://www.genecards.org/cgi-bin/carddisp.pl?gene=POLR2L
ZCWPW1	Zinc Finger CW-Type And PWWP Domain Containing 1	Protein Coding	Q9H0M4	44	GC07M106096	4.54938	https://www.genecards.org/cgi-bin/carddisp.pl?gene=ZCWPW1
FOS	Fos Proto-Oncogene, AP-1 Transcription Factor Subunit	Protein Coding	P01100	63	GC14P075278	4.5429	https://www.genecards.org/cgi-bin/carddisp.pl?gene=FOS
SNORD15A	Small Nucleolar RNA, C/D Box 15A	RNA Gene		25	GC11P075400	4.53659	https://www.genecards.org/cgi-bin/carddisp.pl?gene=SNORD15A
YWHAZ	Tyrosine 3-Monooxygenase/Tryptophan 5-Monooxygenase Activation Protein Zeta	Protein Coding	P63104	59	GC08M100957	4.5364	https://www.genecards.org/cgi-bin/carddisp.pl?gene=YWHAZ
XRCC5	X-Ray Repair Cross Complementing 5	Protein Coding	P13010	56	GC02P216107	4.531	https://www.genecards.org/cgi-bin/carddisp.pl?gene=XRCC5
DPF3	Double PHD Fingers 3	Protein Coding	Q92784	45	GC14M072610	4.5131	https://www.genecards.org/cgi-bin/carddisp.pl?gene=DPF3
MAX	MYC Associated Factor X	Protein Coding	P61244	59	GC14M065368	4.50342	https://www.genecards.org/cgi-bin/carddisp.pl?gene=MAX
TUBB3	Tubulin Beta 3 Class III	Protein Coding	Q13509	63	GC16P107097	4.49857	https://www.genecards.org/cgi-bin/carddisp.pl?gene=TUBB3
APEX1	Apurinic/Apyrimidinic Endodeoxyribonuclease 1	Protein Coding	P27695	58	GC14P020455	4.49376	https://www.genecards.org/cgi-bin/carddisp.pl?gene=APEX1
TRC-GCA24-1	TRNA-Cys (GCA) 24-1	RNA Gene		15	GC17M089223	4.47439	https://www.genecards.org/cgi-bin/carddisp.pl?gene=TRC-GCA24-1
DDX17	DEAD-Box Helicase 17	Protein Coding	Q92841	53	GC22M038483	4.47279	https://www.genecards.org/cgi-bin/carddisp.pl?gene=DDX17
ZNF217	Zinc Finger Protein 217	Protein Coding	O75362	49	GC20M053567	4.4662	https://www.genecards.org/cgi-bin/carddisp.pl?gene=ZNF217
RAB4B-EGLN2	RAB4B-EGLN2 Readthrough (NMD Candidate)	RNA Gene		20	GC19P040778	4.46252	https://www.genecards.org/cgi-bin/carddisp.pl?gene=RAB4B-EGLN2
CABIN1	Calcineurin Binding Protein 1	Protein Coding	Q9Y6J0	53	GC22P024011	4.45564	https://www.genecards.org/cgi-bin/carddisp.pl?gene=CABIN1
TOP2A	DNA Topoisomerase II Alpha	Protein Coding	P11388	63	GC17M040388	4.44454	https://www.genecards.org/cgi-bin/carddisp.pl?gene=TOP2A
ATXN7L3	Ataxin 7 Like 3	Protein Coding	Q14CW9	42	GC17M044191	4.43778	https://www.genecards.org/cgi-bin/carddisp.pl?gene=ATXN7L3
TUBB2A	Tubulin Beta 2A Class IIa	Protein Coding	Q13885	59	GC06M003153	4.42906	https://www.genecards.org/cgi-bin/carddisp.pl?gene=TUBB2A
PLK1	Polo Like Kinase 1	Protein Coding	P53350	63	GC16P104634	4.4195	https://www.genecards.org/cgi-bin/carddisp.pl?gene=PLK1
GMNN	Geminin DNA Replication Inhibitor	Protein Coding	O75496	57	GC06P024779	4.40792	https://www.genecards.org/cgi-bin/carddisp.pl?gene=GMNN
TAF13	TATA-Box Binding Protein Associated Factor 13	Protein Coding	Q15543	51	GC01M109062	4.39468	https://www.genecards.org/cgi-bin/carddisp.pl?gene=TAF13
STK38	Serine/Threonine Kinase 38	Protein Coding	Q15208	48	GC06M036493	4.3796	https://www.genecards.org/cgi-bin/carddisp.pl?gene=STK38
BCOR	BCL6 Corepressor	Protein Coding	Q6W2J9	55	GC0XM040049	4.37879	https://www.genecards.org/cgi-bin/carddisp.pl?gene=BCOR
CTTN	Cortactin	Protein Coding	Q14247	56	GC11P070398	4.36486	https://www.genecards.org/cgi-bin/carddisp.pl?gene=CTTN
GPS2	G Protein Pathway Suppressor 2	Protein Coding	Q13227	44	GC17M007311	4.35797	https://www.genecards.org/cgi-bin/carddisp.pl?gene=GPS2
NR1H4	Nuclear Receptor Subfamily 1 Group H Member 4	Protein Coding	Q96RI1	60	GC12P100473	4.35685	https://www.genecards.org/cgi-bin/carddisp.pl?gene=NR1H4
LOC110973015	NOS3 5' Regulatory Region	Functional Element		3	GC07P150988	4.35176	https://www.genecards.org/cgi-bin/carddisp.pl?gene=LOC110973015
PARK7	Parkinsonism Associated Deglycase	Protein Coding	Q99497	60	GC01P060126	4.34663	https://www.genecards.org/cgi-bin/carddisp.pl?gene=PARK7
PCGF6	Polycomb Group Ring Finger 6	Protein Coding	Q9BYE7	40	GC10M103302	4.34441	https://www.genecards.org/cgi-bin/carddisp.pl?gene=PCGF6
XPC	XPC Complex Subunit, DNA Damage Recognition And Repair Factor	Protein Coding	Q01831	58	GC03M027401	4.33179	https://www.genecards.org/cgi-bin/carddisp.pl?gene=XPC
CYCS	Cytochrome C, Somatic	Protein Coding	P99999	61	GC07M025118	4.31739	https://www.genecards.org/cgi-bin/carddisp.pl?gene=CYCS
CYP3A4	Cytochrome P450 Family 3 Subfamily A Member 4	Protein Coding	P08684	61	GC07M106050	4.31081	https://www.genecards.org/cgi-bin/carddisp.pl?gene=CYP3A4
HSPA4	Heat Shock Protein Family A (Hsp70) Member 4	Protein Coding	P34932	55	GC05P133097	4.3108	https://www.genecards.org/cgi-bin/carddisp.pl?gene=HSPA4
CCNB1	Cyclin B1	Protein Coding	P14635	59	GC05P069167	4.30892	https://www.genecards.org/cgi-bin/carddisp.pl?gene=CCNB1
PHF6	PHD Finger Protein 6	Protein Coding	Q8IWS0	52	GC0XP134373	4.2996	https://www.genecards.org/cgi-bin/carddisp.pl?gene=PHF6
SF3B1	Splicing Factor 3b Subunit 1	Protein Coding	O75533	57	GC02M197453	4.29424	https://www.genecards.org/cgi-bin/carddisp.pl?gene=SF3B1
ATXN3	Ataxin 3	Protein Coding	P54252	59	GC14M122002	4.2901	https://www.genecards.org/cgi-bin/carddisp.pl?gene=ATXN3
MCM7	Minichromosome Maintenance Complex Component 7	Protein Coding	P33993	59	GC07M100092	4.27786	https://www.genecards.org/cgi-bin/carddisp.pl?gene=MCM7
PWWP2B	PWWP Domain Containing 2B	Protein Coding	Q6NUJ5	40	GC10P132397	4.27286	https://www.genecards.org/cgi-bin/carddisp.pl?gene=PWWP2B
DUX4	Double Homeobox 4	Protein Coding	Q9UBX2	38	GC04P190173	4.27276	https://www.genecards.org/cgi-bin/carddisp.pl?gene=DUX4
ASXL1	ASXL Transcriptional Regulator 1	Protein Coding	Q8IXJ9	55	GC20P044308	4.24673	https://www.genecards.org/cgi-bin/carddisp.pl?gene=ASXL1
BAZ2B	Bromodomain Adjacent To Zinc Finger Domain 2B	Protein Coding	Q9UIF8	50	GC02M159318	4.23261	https://www.genecards.org/cgi-bin/carddisp.pl?gene=BAZ2B
MRE11	MRE11 Homolog, Double Strand Break Repair Nuclease	Protein Coding	P49959	61	GC11M133418	4.2324	https://www.genecards.org/cgi-bin/carddisp.pl?gene=MRE11
MSH2	MutS Homolog 2	Protein Coding	P43246	61	GC02P047403	4.22795	https://www.genecards.org/cgi-bin/carddisp.pl?gene=MSH2
KLF4	KLF Transcription Factor 4	Protein Coding	O43474	59	GC09M107484	4.22522	https://www.genecards.org/cgi-bin/carddisp.pl?gene=KLF4
NCAPD2	Non-SMC Condensin I Complex Subunit D2	Protein Coding	Q15021	52	GC12P006493	4.22222	https://www.genecards.org/cgi-bin/carddisp.pl?gene=NCAPD2
ACLY	ATP Citrate Lyase	Protein Coding	P53396	59	GC17M041866	4.21627	https://www.genecards.org/cgi-bin/carddisp.pl?gene=ACLY
SFMBT1	Scm Like With Four Mbt Domains 1	Protein Coding	Q9UHJ3	44	GC03M054415	4.21415	https://www.genecards.org/cgi-bin/carddisp.pl?gene=SFMBT1
ATAD2B	ATPase Family AAA Domain Containing 2B	Protein Coding	Q9ULI0	38	GC02M023677	4.19905	https://www.genecards.org/cgi-bin/carddisp.pl?gene=ATAD2B
OGA	O-GlcNAcase	Protein Coding	O60502	54	GC10M101785	4.19727	https://www.genecards.org/cgi-bin/carddisp.pl?gene=OGA
RPS6KA3	Ribosomal Protein S6 Kinase A3	Protein Coding	P51812	65	GC0XM020149	4.19576	https://www.genecards.org/cgi-bin/carddisp.pl?gene=RPS6KA3
POU2F1	POU Class 2 Homeobox 1	Protein Coding	P14859	55	GC01P170983	4.19514	https://www.genecards.org/cgi-bin/carddisp.pl?gene=POU2F1
ZMYM2	Zinc Finger MYM-Type Containing 2	Protein Coding	Q9UBW7	54	GC13P020847	4.18014	https://www.genecards.org/cgi-bin/carddisp.pl?gene=ZMYM2
ACTL6B	Actin Like 6B	Protein Coding	O94805	53	GC07M100643	4.16754	https://www.genecards.org/cgi-bin/carddisp.pl?gene=ACTL6B
PTGS2	Prostaglandin-Endoperoxide Synthase 2	Protein Coding	P35354	62	GC01M186671	4.15864	https://www.genecards.org/cgi-bin/carddisp.pl?gene=PTGS2
MAPK3	Mitogen-Activated Protein Kinase 3	Protein Coding	P27361	62	GC16M045720	4.12951	https://www.genecards.org/cgi-bin/carddisp.pl?gene=MAPK3
XBP1	X-Box Binding Protein 1	Protein Coding	P17861	59	GC22M028794	4.12592	https://www.genecards.org/cgi-bin/carddisp.pl?gene=XBP1
KLF5	KLF Transcription Factor 5	Protein Coding	Q13887	57	GC13P073054	4.12383	https://www.genecards.org/cgi-bin/carddisp.pl?gene=KLF5
PGR-AS1	PGR Antisense RNA 1	RNA Gene		19	GC11P101136	4.11061	https://www.genecards.org/cgi-bin/carddisp.pl?gene=PGR-AS1
PPARGC1A	PPARG Coactivator 1 Alpha	Protein Coding	Q9UBK2	59	GC04M023755	4.11033	https://www.genecards.org/cgi-bin/carddisp.pl?gene=PPARGC1A
PA2G4	Proliferation-Associated 2G4	Protein Coding	Q9UQ80	52	GC12P065361	4.10624	https://www.genecards.org/cgi-bin/carddisp.pl?gene=PA2G4
HNRNPU	Heterogeneous Nuclear Ribonucleoprotein U	Protein Coding	Q00839	55	GC01M244844	4.10233	https://www.genecards.org/cgi-bin/carddisp.pl?gene=HNRNPU
LINC02605	Long Intergenic Non-Protein Coding RNA 2605	RNA Gene		22	GC08P078838	4.09697	https://www.genecards.org/cgi-bin/carddisp.pl?gene=LINC02605
SMARCA1	SWI/SNF Related, Matrix Associated, Actin Dependent Regulator Of Chromatin, Subfamily A, Member 1	Protein Coding	P28370	54	GC0XM129447	4.08481	https://www.genecards.org/cgi-bin/carddisp.pl?gene=SMARCA1
MLH1	MutL Homolog 1	Protein Coding	P40692	62	GC03P036993	4.08306	https://www.genecards.org/cgi-bin/carddisp.pl?gene=MLH1
ELK4	ETS Transcription Factor ELK4	Protein Coding	P28324	50	GC01M205598	4.0805	https://www.genecards.org/cgi-bin/carddisp.pl?gene=ELK4
JDP2	Jun Dimerization Protein 2	Protein Coding	Q8WYK2	49	GC14P075427	4.07096	https://www.genecards.org/cgi-bin/carddisp.pl?gene=JDP2
GTF2B	General Transcription Factor IIB	Protein Coding	Q00403	51	GC01M088853	4.06906	https://www.genecards.org/cgi-bin/carddisp.pl?gene=GTF2B
BEND3	BEN Domain Containing 3	Protein Coding	Q5T5X7	42	GC06M107660	4.06789	https://www.genecards.org/cgi-bin/carddisp.pl?gene=BEND3
LMNA	Lamin A/C	Protein Coding	P02545	62	GC01P156082	4.06379	https://www.genecards.org/cgi-bin/carddisp.pl?gene=LMNA
TMPO	Thymopoietin	Protein Coding	P42166	58	GC12P098515	4.04921	https://www.genecards.org/cgi-bin/carddisp.pl?gene=TMPO
CDKN1C	Cyclin Dependent Kinase Inhibitor 1C	Protein Coding	P49918	58	GC11M013326	4.04623	https://www.genecards.org/cgi-bin/carddisp.pl?gene=CDKN1C
MUC1	Mucin 1, Cell Surface Associated	Protein Coding	P15941	61	GC01M155185	4.04534	https://www.genecards.org/cgi-bin/carddisp.pl?gene=MUC1
HSPA5	Heat Shock Protein Family A (Hsp70) Member 5	Protein Coding	P11021	61	GC09M125234	4.03921	https://www.genecards.org/cgi-bin/carddisp.pl?gene=HSPA5
CDKN1B	Cyclin Dependent Kinase Inhibitor 1B	Protein Coding	P46527	61	GC12P047017	4.03895	https://www.genecards.org/cgi-bin/carddisp.pl?gene=CDKN1B
TAF1L	TATA-Box Binding Protein Associated Factor 1 Like	Protein Coding	Q8IZX4	40	GC09M032619	4.02951	https://www.genecards.org/cgi-bin/carddisp.pl?gene=TAF1L
PRKCB	Protein Kinase C Beta	Protein Coding	P05771	62	GC16P104638	4.02658	https://www.genecards.org/cgi-bin/carddisp.pl?gene=PRKCB
MGC16025	Uncharacterized LOC85009	RNA Gene		16	GC02M239475	4.0086	https://www.genecards.org/cgi-bin/carddisp.pl?gene=MGC16025
CASP8	Caspase 8	Protein Coding	Q14790	65	GC02P201233	4.00734	https://www.genecards.org/cgi-bin/carddisp.pl?gene=CASP8
ELL	Elongation Factor For RNA Polymerase II	Protein Coding	P55199	51	GC19M100615	3.99026	https://www.genecards.org/cgi-bin/carddisp.pl?gene=ELL
HMG20B	High Mobility Group 20B	Protein Coding	Q9P0W2	45	GC19P003572	3.98737	https://www.genecards.org/cgi-bin/carddisp.pl?gene=HMG20B
RAD21	RAD21 Cohesin Complex Component	Protein Coding	O60216	57	GC08M116846	3.98451	https://www.genecards.org/cgi-bin/carddisp.pl?gene=RAD21
FHL2	Four And A Half LIM Domains 2	Protein Coding	Q14192	58	GC02M105357	3.9845	https://www.genecards.org/cgi-bin/carddisp.pl?gene=FHL2
SHH	Sonic Hedgehog Signaling Molecule	Protein Coding	Q15465	63	GC07M155799	3.98016	https://www.genecards.org/cgi-bin/carddisp.pl?gene=SHH
KCNQ1OT1	KCNQ1 Opposite Strand/Antisense Transcript 1	RNA Gene		36	GC11M013323	3.97969	https://www.genecards.org/cgi-bin/carddisp.pl?gene=KCNQ1OT1
SERPINB5	Serpin Family B Member 5	Protein Coding	P36952	55	GC18P063476	3.97493	https://www.genecards.org/cgi-bin/carddisp.pl?gene=SERPINB5
FLNA	Filamin A	Protein Coding	P21333	61	GC0XM154348	3.96845	https://www.genecards.org/cgi-bin/carddisp.pl?gene=FLNA
SRY	Sex Determining Region Y	Protein Coding	Q05066	50	GC0YM002698	3.9675	https://www.genecards.org/cgi-bin/carddisp.pl?gene=SRY
MMP9	Matrix Metallopeptidase 9	Protein Coding	P14780	66	GC20P046008	3.96365	https://www.genecards.org/cgi-bin/carddisp.pl?gene=MMP9
PAX3	Paired Box 3	Protein Coding	P23760	58	GC02M222199	3.95847	https://www.genecards.org/cgi-bin/carddisp.pl?gene=PAX3
HMGA1	High Mobility Group AT-Hook 1	Protein Coding	P17096	59	GC06P156409	3.95258	https://www.genecards.org/cgi-bin/carddisp.pl?gene=HMGA1
MIER2	MIER Family Member 2	Protein Coding	Q8N344	40	GC19M000305	3.94993	https://www.genecards.org/cgi-bin/carddisp.pl?gene=MIER2
UPF1	UPF1 RNA Helicase And ATPase	Protein Coding	Q92900	54	GC19P018831	3.94511	https://www.genecards.org/cgi-bin/carddisp.pl?gene=UPF1
LINC-ROR	Long Intergenic Non-Protein Coding RNA, Regulator Of Reprogramming	RNA Gene		25	GC18M057054	3.94036	https://www.genecards.org/cgi-bin/carddisp.pl?gene=LINC-ROR
HSPD1	Heat Shock Protein Family D (Hsp60) Member 1	Protein Coding	P10809	61	GC02M197486	3.93716	https://www.genecards.org/cgi-bin/carddisp.pl?gene=HSPD1
POGZ	Pogo Transposable Element Derived With ZNF Domain	Protein Coding	Q7Z3K3	52	GC01M151402	3.93024	https://www.genecards.org/cgi-bin/carddisp.pl?gene=POGZ
SMAD4	SMAD Family Member 4	Protein Coding	Q13485	66	GC18P051028	3.92921	https://www.genecards.org/cgi-bin/carddisp.pl?gene=SMAD4
SUPT5H	SPT5 Homolog, DSIF Elongation Factor Subunit	Protein Coding	O00267	52	GC19P039436	3.92762	https://www.genecards.org/cgi-bin/carddisp.pl?gene=SUPT5H
CDK2AP1	Cyclin Dependent Kinase 2 Associated Protein 1	Protein Coding	O14519	47	GC12M123250	3.92483	https://www.genecards.org/cgi-bin/carddisp.pl?gene=CDK2AP1
NOS3	Nitric Oxide Synthase 3	Protein Coding	P29474	62	GC07P161731	3.92051	https://www.genecards.org/cgi-bin/carddisp.pl?gene=NOS3
UBTF	Upstream Binding Transcription Factor	Protein Coding	P17480	56	GC17M044205	3.91389	https://www.genecards.org/cgi-bin/carddisp.pl?gene=UBTF
BANP	BTG3 Associated Nuclear Protein	Protein Coding	Q8N9N5	48	GC16P087949	3.88475	https://www.genecards.org/cgi-bin/carddisp.pl?gene=BANP
SOX9	SRY-Box Transcription Factor 9	Protein Coding	P48436	58	GC17P072121	3.87898	https://www.genecards.org/cgi-bin/carddisp.pl?gene=SOX9
HSF1	Heat Shock Transcription Factor 1	Protein Coding	Q00613	59	GC08P144291	3.87891	https://www.genecards.org/cgi-bin/carddisp.pl?gene=HSF1
BCL2L11	BCL2 Like 11	Protein Coding	O43521	58	GC02P111119	3.87869	https://www.genecards.org/cgi-bin/carddisp.pl?gene=BCL2L11
SYNCRIP	Synaptotagmin Binding Cytoplasmic RNA Interacting Protein	Protein Coding	O60506	51	GC06M085607	3.87338	https://www.genecards.org/cgi-bin/carddisp.pl?gene=SYNCRIP
TBL1Y	Transducin Beta Like 1 Y-Linked	Protein Coding	Q9BQ87	45	GC0YP006910	3.86783	https://www.genecards.org/cgi-bin/carddisp.pl?gene=TBL1Y
YWHAB	Tyrosine 3-Monooxygenase/Tryptophan 5-Monooxygenase Activation Protein Beta	Protein Coding	P31946	59	GC20P044885	3.86571	https://www.genecards.org/cgi-bin/carddisp.pl?gene=YWHAB
YWHAQ	Tyrosine 3-Monooxygenase/Tryptophan 5-Monooxygenase Activation Protein Theta	Protein Coding	P27348	59	GC02M009583	3.85739	https://www.genecards.org/cgi-bin/carddisp.pl?gene=YWHAQ
HNF4A	Hepatocyte Nuclear Factor 4 Alpha	Protein Coding	P41235	62	GC20P044355	3.85738	https://www.genecards.org/cgi-bin/carddisp.pl?gene=HNF4A
ELK1	ETS Transcription Factor ELK1	Protein Coding	P19419	58	GC0XM047635	3.85542	https://www.genecards.org/cgi-bin/carddisp.pl?gene=ELK1
HNRNPK	Heterogeneous Nuclear Ribonucleoprotein K	Protein Coding	P61978	58	GC09M112904	3.84774	https://www.genecards.org/cgi-bin/carddisp.pl?gene=HNRNPK
CXCL10	C-X-C Motif Chemokine Ligand 10	Protein Coding	P02778	56	GC04M076021	3.84638	https://www.genecards.org/cgi-bin/carddisp.pl?gene=CXCL10
LOXL3	Lysyl Oxidase Like 3	Protein Coding	P58215	55	GC02M074532	3.84072	https://www.genecards.org/cgi-bin/carddisp.pl?gene=LOXL3
ATXN7	Ataxin 7	Protein Coding	O15265	54	GC03P063892	3.83312	https://www.genecards.org/cgi-bin/carddisp.pl?gene=ATXN7
E2F6	E2F Transcription Factor 6	Protein Coding	O75461	51	GC02M011545	3.83006	https://www.genecards.org/cgi-bin/carddisp.pl?gene=E2F6
TGIF2	TGFB Induced Factor Homeobox 2	Protein Coding	Q9GZN2	47	GC20P036573	3.82899	https://www.genecards.org/cgi-bin/carddisp.pl?gene=TGIF2
RCCD1	RCC1 Domain Containing 1	Protein Coding	A6NED2	44	GC15P090954	3.82874	https://www.genecards.org/cgi-bin/carddisp.pl?gene=RCCD1
NPM2	Nucleophosmin/Nucleoplasmin 2	Protein Coding	Q86SE8	43	GC08P022024	3.82297	https://www.genecards.org/cgi-bin/carddisp.pl?gene=NPM2
RUNX1T1	RUNX1 Partner Transcriptional Co-Repressor 1	Protein Coding	Q06455	52	GC08M091954	3.81837	https://www.genecards.org/cgi-bin/carddisp.pl?gene=RUNX1T1
NPM3	Nucleophosmin/Nucleoplasmin 3	Protein Coding	O75607	44	GC10M101781	3.81719	https://www.genecards.org/cgi-bin/carddisp.pl?gene=NPM3
ZNF541	Zinc Finger Protein 541	Protein Coding	Q9H0D2	37	GC19M047520	3.81664	https://www.genecards.org/cgi-bin/carddisp.pl?gene=ZNF541
UBE2I	Ubiquitin Conjugating Enzyme E2 I	Protein Coding	P63279	59	GC16P104002	3.81324	https://www.genecards.org/cgi-bin/carddisp.pl?gene=UBE2I
CHUK	Component Of Inhibitor Of Nuclear Factor Kappa B Kinase Complex	Protein Coding	O15111	63	GC10M100501	3.81217	https://www.genecards.org/cgi-bin/carddisp.pl?gene=CHUK
RPS2	Ribosomal Protein S2	Protein Coding	P15880	52	GC16M026895	3.80466	https://www.genecards.org/cgi-bin/carddisp.pl?gene=RPS2
NONO	Non-POU Domain Containing Octamer Binding	Protein Coding	Q15233	58	GC0XP071267	3.8041	https://www.genecards.org/cgi-bin/carddisp.pl?gene=NONO
PPP1CA	Protein Phosphatase 1 Catalytic Subunit Alpha	Protein Coding	P62136	61	GC11M132909	3.8016	https://www.genecards.org/cgi-bin/carddisp.pl?gene=PPP1CA
RUNX3	RUNX Family Transcription Factor 3	Protein Coding	Q13761	55	GC01M024899	3.78263	https://www.genecards.org/cgi-bin/carddisp.pl?gene=RUNX3
SF3B3	Splicing Factor 3b Subunit 3	Protein Coding	Q15393	53	GC16P070523	3.78072	https://www.genecards.org/cgi-bin/carddisp.pl?gene=SF3B3
PRKD1	Protein Kinase D1	Protein Coding	Q15139	62	GC14M029576	3.77622	https://www.genecards.org/cgi-bin/carddisp.pl?gene=PRKD1
SUMO1	Small Ubiquitin Like Modifier 1	Protein Coding	P63165	59	GC02M202206	3.77417	https://www.genecards.org/cgi-bin/carddisp.pl?gene=SUMO1
RREB1	Ras Responsive Element Binding Protein 1	Protein Coding	Q92766	52	GC06P007107	3.7714	https://www.genecards.org/cgi-bin/carddisp.pl?gene=RREB1
PPP4C	Protein Phosphatase 4 Catalytic Subunit	Protein Coding	P60510	55	GC16P104924	3.766	https://www.genecards.org/cgi-bin/carddisp.pl?gene=PPP4C
ZNF281	Zinc Finger Protein 281	Protein Coding	Q9Y2X9	44	GC01M200404	3.76367	https://www.genecards.org/cgi-bin/carddisp.pl?gene=ZNF281
SLX1A-SULT1A3	SLX1A-SULT1A3 Readthrough (NMD Candidate)	RNA Gene		21	GC16P104939	3.76364	https://www.genecards.org/cgi-bin/carddisp.pl?gene=SLX1A-SULT1A3
PHF20L1	PHD Finger Protein 20 Like 1	Protein Coding	A8MW92	41	GC08P132775	3.75607	https://www.genecards.org/cgi-bin/carddisp.pl?gene=PHF20L1
HOXA10	Homeobox A10	Protein Coding	P31260	52	GC07M028125	3.74198	https://www.genecards.org/cgi-bin/carddisp.pl?gene=HOXA10
USF1	Upstream Transcription Factor 1	Protein Coding	P22415	55	GC01M161039	3.7406	https://www.genecards.org/cgi-bin/carddisp.pl?gene=USF1
TSPYL2	TSPY Like 2	Protein Coding	Q9H2G4	47	GC0XP053082	3.73116	https://www.genecards.org/cgi-bin/carddisp.pl?gene=TSPYL2
CTBP2	C-Terminal Binding Protein 2	Protein Coding	P56545	55	GC10M124984	3.72507	https://www.genecards.org/cgi-bin/carddisp.pl?gene=CTBP2
RPA1	Replication Protein A1	Protein Coding	P27694	59	GC17P001829	3.72035	https://www.genecards.org/cgi-bin/carddisp.pl?gene=RPA1
PHIP	Pleckstrin Homology Domain Interacting Protein	Protein Coding	Q8WWQ0	51	GC06M078934	3.71484	https://www.genecards.org/cgi-bin/carddisp.pl?gene=PHIP
HBB-LCR	Beta-Globin Locus Control Region	Functional Element		11	GC11P014263	3.71095	https://www.genecards.org/cgi-bin/carddisp.pl?gene=HBB-LCR
TPPP	Tubulin Polymerization Promoting Protein	Protein Coding	O94811	53	GC05M000659	3.70811	https://www.genecards.org/cgi-bin/carddisp.pl?gene=TPPP
RFC4	Replication Factor C Subunit 4	Protein Coding	P35249	53	GC03M186789	3.70258	https://www.genecards.org/cgi-bin/carddisp.pl?gene=RFC4
UBE2H	Ubiquitin Conjugating Enzyme E2 H	Protein Coding	P62256	50	GC07M129830	3.70185	https://www.genecards.org/cgi-bin/carddisp.pl?gene=UBE2H
RPS27A	Ribosomal Protein S27a	Protein Coding	P62979	55	GC02P055231	3.69998	https://www.genecards.org/cgi-bin/carddisp.pl?gene=RPS27A
HBB	Hemoglobin Subunit Beta	Protein Coding	P68871	58	GC11M013431	3.69658	https://www.genecards.org/cgi-bin/carddisp.pl?gene=HBB
TUBB4B	Tubulin Beta 4B Class IVb	Protein Coding	P68371	56	GC09P137241	3.69239	https://www.genecards.org/cgi-bin/carddisp.pl?gene=TUBB4B
SSB	Small RNA Binding Exonuclease Protection Factor La	Protein Coding	P05455	54	GC02P169791	3.69202	https://www.genecards.org/cgi-bin/carddisp.pl?gene=SSB
PRPF8	Pre-MRNA Processing Factor 8	Protein Coding	Q6P2Q9	54	GC17M001650	3.68286	https://www.genecards.org/cgi-bin/carddisp.pl?gene=PRPF8
GATA2	GATA Binding Protein 2	Protein Coding	P23769	62	GC03M128479	3.67938	https://www.genecards.org/cgi-bin/carddisp.pl?gene=GATA2
XPO1	Exportin 1	Protein Coding	O14980	61	GC02M061445	3.66716	https://www.genecards.org/cgi-bin/carddisp.pl?gene=XPO1
SMCHD1	Structural Maintenance Of Chromosomes Flexible Hinge Domain Containing 1	Protein Coding	A6NHR9	52	GC18P002655	3.66643	https://www.genecards.org/cgi-bin/carddisp.pl?gene=SMCHD1
TBX2	T-Box Transcription Factor 2	Protein Coding	Q13207	59	GC17P061399	3.66215	https://www.genecards.org/cgi-bin/carddisp.pl?gene=TBX2
GAPDH	Glyceraldehyde-3-Phosphate Dehydrogenase	Protein Coding	P04406	63	GC12P046751	3.6582	https://www.genecards.org/cgi-bin/carddisp.pl?gene=GAPDH
SF3B2	Splicing Factor 3b Subunit 2	Protein Coding	Q13435	52	GC11P066050	3.65572	https://www.genecards.org/cgi-bin/carddisp.pl?gene=SF3B2
MED1	Mediator Complex Subunit 1	Protein Coding	Q15648	55	GC17M039404	3.65263	https://www.genecards.org/cgi-bin/carddisp.pl?gene=MED1
MATR3	Matrin 3	Protein Coding	P43243	55	GC05P139274	3.65133	https://www.genecards.org/cgi-bin/carddisp.pl?gene=MATR3
NDST3	N-Deacetylase And N-Sulfotransferase 3	Protein Coding	O95803	47	GC04P118033	3.64383	https://www.genecards.org/cgi-bin/carddisp.pl?gene=NDST3
BMAL1	Basic Helix-Loop-Helix ARNT Like 1	Protein Coding	O00327	54	GC11P014689	3.64197	https://www.genecards.org/cgi-bin/carddisp.pl?gene=BMAL1
TRE-TTC3-1	TRNA-Glu (Anticodon TTC) 3-1	RNA Gene		18	GC01P060692	3.63728	https://www.genecards.org/cgi-bin/carddisp.pl?gene=TRE-TTC3-1
TAF15	TATA-Box Binding Protein Associated Factor 15	Protein Coding	Q92804	55	GC17P133433	3.63609	https://www.genecards.org/cgi-bin/carddisp.pl?gene=TAF15
IL6	Interleukin 6	Protein Coding	P05231	63	GC07P022725	3.6284	https://www.genecards.org/cgi-bin/carddisp.pl?gene=IL6
ACTR6	Actin Related Protein 6	Protein Coding	Q9GZN1	44	GC12P100238	3.62665	https://www.genecards.org/cgi-bin/carddisp.pl?gene=ACTR6
GTF3C1	General Transcription Factor IIIC Subunit 1	Protein Coding	Q12789	47	GC16M027484	3.62604	https://www.genecards.org/cgi-bin/carddisp.pl?gene=GTF3C1
DYRK1A	Dual Specificity Tyrosine Phosphorylation Regulated Kinase 1A	Protein Coding	Q13627	63	GC21P037365	3.62445	https://www.genecards.org/cgi-bin/carddisp.pl?gene=DYRK1A
SNRNP200	Small Nuclear Ribonucleoprotein U5 Subunit 200	Protein Coding	O75643	54	GC02M101674	3.62247	https://www.genecards.org/cgi-bin/carddisp.pl?gene=SNRNP200
EIF3A	Eukaryotic Translation Initiation Factor 3 Subunit A	Protein Coding	Q14152	55	GC10M119034	3.61679	https://www.genecards.org/cgi-bin/carddisp.pl?gene=EIF3A
TAF1B	TATA-Box Binding Protein Associated Factor, RNA Polymerase I Subunit B	Protein Coding	Q53T94	46	GC02P009845	3.61248	https://www.genecards.org/cgi-bin/carddisp.pl?gene=TAF1B
XIAP	X-Linked Inhibitor Of Apoptosis	Protein Coding	P98170	64	GC0XP123859	3.60072	https://www.genecards.org/cgi-bin/carddisp.pl?gene=XIAP
ATF7	Activating Transcription Factor 7	Protein Coding	P17544	50	GC12M053840	3.59199	https://www.genecards.org/cgi-bin/carddisp.pl?gene=ATF7
SMARCD3	SWI/SNF Related, Matrix Associated, Actin Dependent Regulator Of Chromatin, Subfamily D, Member 3	Protein Coding	Q6STE5	52	GC07M151238	3.5864	https://www.genecards.org/cgi-bin/carddisp.pl?gene=SMARCD3
CGAS	Cyclic GMP-AMP Synthase	Protein Coding	Q8N884	48	GC06M100849	3.58634	https://www.genecards.org/cgi-bin/carddisp.pl?gene=CGAS
CUX1	Cut Like Homeobox 1	Protein Coding	Q13948	57	GC07P101815	3.58586	https://www.genecards.org/cgi-bin/carddisp.pl?gene=CUX1
MCM3	Minichromosome Maintenance Complex Component 3	Protein Coding	P25205	58	GC06M052264	3.58129	https://www.genecards.org/cgi-bin/carddisp.pl?gene=MCM3
RCOR2	REST Corepressor 2	Protein Coding	Q8IZ40	39	GC11M063911	3.57863	https://www.genecards.org/cgi-bin/carddisp.pl?gene=RCOR2
UHRF2	Ubiquitin Like With PHD And Ring Finger Domains 2	Protein Coding	Q96PU4	45	GC09P006413	3.57862	https://www.genecards.org/cgi-bin/carddisp.pl?gene=UHRF2
CENPE	Centromere Protein E	Protein Coding	Q02224	58	GC04M103105	3.57655	https://www.genecards.org/cgi-bin/carddisp.pl?gene=CENPE
VEGFA	Vascular Endothelial Growth Factor A	Protein Coding	P15692	61	GC06P043770	3.5759	https://www.genecards.org/cgi-bin/carddisp.pl?gene=VEGFA
MACROD2	Mono-ADP Ribosylhydrolase 2	Protein Coding	A1Z1Q3	47	GC20P013995	3.56826	https://www.genecards.org/cgi-bin/carddisp.pl?gene=MACROD2
PPP2CA	Protein Phosphatase 2 Catalytic Subunit Alpha	Protein Coding	P67775	63	GC05M134194	3.54921	https://www.genecards.org/cgi-bin/carddisp.pl?gene=PPP2CA
WRN	WRN RecQ Like Helicase	Protein Coding	Q14191	60	GC08P031033	3.54598	https://www.genecards.org/cgi-bin/carddisp.pl?gene=WRN
TUBB2B	Tubulin Beta 2B Class IIb	Protein Coding	Q9BVA1	56	GC06M003950	3.54568	https://www.genecards.org/cgi-bin/carddisp.pl?gene=TUBB2B
SKI	SKI Proto-Oncogene	Protein Coding	P12755	57	GC01P059907	3.53711	https://www.genecards.org/cgi-bin/carddisp.pl?gene=SKI
APP	Amyloid Beta Precursor Protein	Protein Coding	P05067	63	GC21M025880	3.53514	https://www.genecards.org/cgi-bin/carddisp.pl?gene=APP
TUBA4A	Tubulin Alpha 4a	Protein Coding	P68366	60	GC02M219249	3.53428	https://www.genecards.org/cgi-bin/carddisp.pl?gene=TUBA4A
HNRNPM	Heterogeneous Nuclear Ribonucleoprotein M	Protein Coding	P52272	52	GC19P008444	3.52896	https://www.genecards.org/cgi-bin/carddisp.pl?gene=HNRNPM
PGR	Progesterone Receptor	Protein Coding	P06401	62	GC11M133477	3.51848	https://www.genecards.org/cgi-bin/carddisp.pl?gene=PGR
NOP58	NOP58 Ribonucleoprotein	Protein Coding	Q9Y2X3	48	GC02P202265	3.51399	https://www.genecards.org/cgi-bin/carddisp.pl?gene=NOP58
ATP5F1A	ATP Synthase F1 Subunit Alpha	Protein Coding	P25705	59	GC18M046081	3.51244	https://www.genecards.org/cgi-bin/carddisp.pl?gene=ATP5F1A
SART3	Spliceosome Associated Factor 3, U4/U6 Recycling Protein	Protein Coding	Q15020	45	GC12M108522	3.51172	https://www.genecards.org/cgi-bin/carddisp.pl?gene=SART3
SKP2	S-Phase Kinase Associated Protein 2	Protein Coding	Q13309	58	GC05P036151	3.50924	https://www.genecards.org/cgi-bin/carddisp.pl?gene=SKP2
BAG2	BAG Cochaperone 2	Protein Coding	O95816	52	GC06P057172	3.50806	https://www.genecards.org/cgi-bin/carddisp.pl?gene=BAG2
EEF1A1	Eukaryotic Translation Elongation Factor 1 Alpha 1	Protein Coding	P68104	56	GC06M100852	3.50731	https://www.genecards.org/cgi-bin/carddisp.pl?gene=EEF1A1
GTF2F1	General Transcription Factor IIF Subunit 1	Protein Coding	P35269	45	GC19M100093	3.50561	https://www.genecards.org/cgi-bin/carddisp.pl?gene=GTF2F1
CENPF	Centromere Protein F	Protein Coding	P49454	55	GC01P214603	3.50225	https://www.genecards.org/cgi-bin/carddisp.pl?gene=CENPF
RCOR3	REST Corepressor 3	Protein Coding	Q9P2K3	42	GC01P211258	3.4958	https://www.genecards.org/cgi-bin/carddisp.pl?gene=RCOR3
SATB1	SATB Homeobox 1	Protein Coding	Q01826	56	GC03M027493	3.49549	https://www.genecards.org/cgi-bin/carddisp.pl?gene=SATB1
TUBB1	Tubulin Beta 1 Class VI	Protein Coding	Q9H4B7	57	GC20P059020	3.48856	https://www.genecards.org/cgi-bin/carddisp.pl?gene=TUBB1
YAP1	Yes1 Associated Transcriptional Regulator	Protein Coding	P46937	61	GC11P102110	3.48591	https://www.genecards.org/cgi-bin/carddisp.pl?gene=YAP1
BARD1	BRCA1 Associated RING Domain 1	Protein Coding	Q99728	59	GC02M214725	3.4826	https://www.genecards.org/cgi-bin/carddisp.pl?gene=BARD1
TWIST1	Twist Family BHLH Transcription Factor 1	Protein Coding	Q15672	59	GC07M019020	3.47581	https://www.genecards.org/cgi-bin/carddisp.pl?gene=TWIST1
HNRNPL	Heterogeneous Nuclear Ribonucleoprotein L	Protein Coding	P14866	52	GC19M038836	3.46974	https://www.genecards.org/cgi-bin/carddisp.pl?gene=HNRNPL
SDHA	Succinate Dehydrogenase Complex Flavoprotein Subunit A	Protein Coding	P31040	61	GC05P000235	3.46558	https://www.genecards.org/cgi-bin/carddisp.pl?gene=SDHA
E2F4	E2F Transcription Factor 4	Protein Coding	Q16254	56	GC16P067192	3.46491	https://www.genecards.org/cgi-bin/carddisp.pl?gene=E2F4
GSN	Gelsolin	Protein Coding	P06396	62	GC09P121201	3.46172	https://www.genecards.org/cgi-bin/carddisp.pl?gene=GSN
RFX5	Regulatory Factor X5	Protein Coding	P48382	53	GC01M151340	3.45816	https://www.genecards.org/cgi-bin/carddisp.pl?gene=RFX5
IKZF1	IKAROS Family Zinc Finger 1	Protein Coding	Q13422	61	GC07P050303	3.45493	https://www.genecards.org/cgi-bin/carddisp.pl?gene=IKZF1
PRDX1	Peroxiredoxin 1	Protein Coding	Q06830	62	GC01M045828	3.44371	https://www.genecards.org/cgi-bin/carddisp.pl?gene=PRDX1
HOTTIP	HOXA Distal Transcript Antisense RNA	RNA Gene		30	GC07P027198	3.43954	https://www.genecards.org/cgi-bin/carddisp.pl?gene=HOTTIP
TOP1	DNA Topoisomerase I	Protein Coding	P11387	62	GC20P041028	3.43749	https://www.genecards.org/cgi-bin/carddisp.pl?gene=TOP1
TRA-TGC7-1	TRNA-Ala (Anticodon TGC) 7-1	RNA Gene		16	GC06M100125	3.4349	https://www.genecards.org/cgi-bin/carddisp.pl?gene=TRA-TGC7-1
LOXL2	Lysyl Oxidase Like 2	Protein Coding	Q9Y4K0	58	GC08M023296	3.43195	https://www.genecards.org/cgi-bin/carddisp.pl?gene=LOXL2
SNCA	Synuclein Alpha	Protein Coding	P37840	65	GC04M089724	3.41996	https://www.genecards.org/cgi-bin/carddisp.pl?gene=SNCA
SYMPK	Symplekin Scaffold Protein	Protein Coding	Q92797	45	GC19M045815	3.41765	https://www.genecards.org/cgi-bin/carddisp.pl?gene=SYMPK
ZNF148	Zinc Finger Protein 148	Protein Coding	Q9UQR1	53	GC03M125225	3.41486	https://www.genecards.org/cgi-bin/carddisp.pl?gene=ZNF148
TET2	Tet Methylcytosine Dioxygenase 2	Protein Coding	Q6N021	58	GC04P105145	3.40744	https://www.genecards.org/cgi-bin/carddisp.pl?gene=TET2
PGAM1	Phosphoglycerate Mutase 1	Protein Coding	P18669	56	GC10P097426	3.40138	https://www.genecards.org/cgi-bin/carddisp.pl?gene=PGAM1
ADNP	Activity Dependent Neuroprotector Homeobox	Protein Coding	Q9H2P0	55	GC20M050888	3.40105	https://www.genecards.org/cgi-bin/carddisp.pl?gene=ADNP
SOX2	SRY-Box Transcription Factor 2	Protein Coding	P48431	58	GC03P181711	3.40018	https://www.genecards.org/cgi-bin/carddisp.pl?gene=SOX2
VIM	Vimentin	Protein Coding	P08670	63	GC10P017227	3.39597	https://www.genecards.org/cgi-bin/carddisp.pl?gene=VIM
SRF	Serum Response Factor	Protein Coding	P11831	56	GC06P043171	3.3927	https://www.genecards.org/cgi-bin/carddisp.pl?gene=SRF
MSL3B	MSL Complex Subunit 3B	Protein Coding	P0C860	27	GC02M233876	3.39174	https://www.genecards.org/cgi-bin/carddisp.pl?gene=MSL3B
TFF1	Trefoil Factor 1	Protein Coding	P04155	55	GC21M042362	3.38886	https://www.genecards.org/cgi-bin/carddisp.pl?gene=TFF1
DDX3X	DEAD-Box Helicase 3 X-Linked	Protein Coding	O00571	62	GC0XP041333	3.38864	https://www.genecards.org/cgi-bin/carddisp.pl?gene=DDX3X
ALDH1A1	Aldehyde Dehydrogenase 1 Family Member A1	Protein Coding	P00352	59	GC09M072900	3.38718	https://www.genecards.org/cgi-bin/carddisp.pl?gene=ALDH1A1
KHDRBS1	KH RNA Binding Domain Containing, Signal Transduction Associated 1	Protein Coding	Q07666	54	GC01P032013	3.38256	https://www.genecards.org/cgi-bin/carddisp.pl?gene=KHDRBS1
HNRNPA1	Heterogeneous Nuclear Ribonucleoprotein A1	Protein Coding	P09651	60	GC12P054280	3.37875	https://www.genecards.org/cgi-bin/carddisp.pl?gene=HNRNPA1
AHCY	Adenosylhomocysteinase	Protein Coding	P23526	61	GC20M035962	3.37732	https://www.genecards.org/cgi-bin/carddisp.pl?gene=AHCY
CAT	Catalase	Protein Coding	P04040	64	GC11P034460	3.37597	https://www.genecards.org/cgi-bin/carddisp.pl?gene=CAT
TNPO1	Transportin 1	Protein Coding	Q92973	53	GC05P072816	3.37319	https://www.genecards.org/cgi-bin/carddisp.pl?gene=TNPO1
PCK1	Phosphoenolpyruvate Carboxykinase 1	Protein Coding	P35558	59	GC20P057561	3.37295	https://www.genecards.org/cgi-bin/carddisp.pl?gene=PCK1
PCBP2	Poly(RC) Binding Protein 2	Protein Coding	Q15366	53	GC12P053452	3.37086	https://www.genecards.org/cgi-bin/carddisp.pl?gene=PCBP2
HNRNPC	Heterogeneous Nuclear Ribonucleoprotein C	Protein Coding	P07910	55	GC14M027828	3.36709	https://www.genecards.org/cgi-bin/carddisp.pl?gene=HNRNPC
ACSS1	Acyl-CoA Synthetase Short Chain Family Member 1	Protein Coding	Q9NUB1	51	GC20M024986	3.35924	https://www.genecards.org/cgi-bin/carddisp.pl?gene=ACSS1
YWHAG	Tyrosine 3-Monooxygenase/Tryptophan 5-Monooxygenase Activation Protein Gamma	Protein Coding	P61981	61	GC07M079217	3.35875	https://www.genecards.org/cgi-bin/carddisp.pl?gene=YWHAG
CDT1	Chromatin Licensing And DNA Replication Factor 1	Protein Coding	Q9H211	55	GC16P088803	3.35793	https://www.genecards.org/cgi-bin/carddisp.pl?gene=CDT1
MAGEA1	MAGE Family Member A1	Protein Coding	P43355	48	GC0XP153179	3.35714	https://www.genecards.org/cgi-bin/carddisp.pl?gene=MAGEA1
DHFR	Dihydrofolate Reductase	Protein Coding	P00374	61	GC05M080626	3.35698	https://www.genecards.org/cgi-bin/carddisp.pl?gene=DHFR
DNAJA2	DnaJ Heat Shock Protein Family (Hsp40) Member A2	Protein Coding	O60884	50	GC16M046955	3.35655	https://www.genecards.org/cgi-bin/carddisp.pl?gene=DNAJA2
ESR2	Estrogen Receptor 2	Protein Coding	Q92731	61	GC14M064084	3.35564	https://www.genecards.org/cgi-bin/carddisp.pl?gene=ESR2
SRC	SRC Proto-Oncogene, Non-Receptor Tyrosine Kinase	Protein Coding	P12931	63	GC20P037344	3.34941	https://www.genecards.org/cgi-bin/carddisp.pl?gene=SRC
MAPT	Microtubule Associated Protein Tau	Protein Coding	P10636	62	GC17P045894	3.34246	https://www.genecards.org/cgi-bin/carddisp.pl?gene=MAPT
BCL2L1	BCL2 Like 1	Protein Coding	Q07817	62	GC20M031664	3.34021	https://www.genecards.org/cgi-bin/carddisp.pl?gene=BCL2L1
HNRNPA2B1	Heterogeneous Nuclear Ribonucleoprotein A2/B1	Protein Coding	P22626	59	GC07M026174	3.33432	https://www.genecards.org/cgi-bin/carddisp.pl?gene=HNRNPA2B1
TAF2	TATA-Box Binding Protein Associated Factor 2	Protein Coding	Q6P1X5	52	GC08M119730	3.3229	https://www.genecards.org/cgi-bin/carddisp.pl?gene=TAF2
BCLAF1	BCL2 Associated Transcription Factor 1	Protein Coding	Q9NYF8	51	GC06M136256	3.31389	https://www.genecards.org/cgi-bin/carddisp.pl?gene=BCLAF1
POU5F1	POU Class 5 Homeobox 1	Protein Coding	Q01860	59	GC06M100249	3.31305	https://www.genecards.org/cgi-bin/carddisp.pl?gene=POU5F1
SQSTM1	Sequestosome 1	Protein Coding	Q13501	62	GC05P179806	3.30619	https://www.genecards.org/cgi-bin/carddisp.pl?gene=SQSTM1
NKX2-5	NK2 Homeobox 5	Protein Coding	P52952	57	GC05M173232	3.30335	https://www.genecards.org/cgi-bin/carddisp.pl?gene=NKX2-5
PHB2	Prohibitin 2	Protein Coding	Q99623	56	GC12M006965	3.29227	https://www.genecards.org/cgi-bin/carddisp.pl?gene=PHB2
RPS7	Ribosomal Protein S7	Protein Coding	P62081	54	GC02P003575	3.29147	https://www.genecards.org/cgi-bin/carddisp.pl?gene=RPS7
PARP2	Poly(ADP-Ribose) Polymerase 2	Protein Coding	Q9UGN5	57	GC14P020343	3.29118	https://www.genecards.org/cgi-bin/carddisp.pl?gene=PARP2
SATB2	SATB Homeobox 2	Protein Coding	Q9UPW6	57	GC02M199269	3.2844	https://www.genecards.org/cgi-bin/carddisp.pl?gene=SATB2
FOXO4	Forkhead Box O4	Protein Coding	P98177	54	GC0XP071095	3.2817	https://www.genecards.org/cgi-bin/carddisp.pl?gene=FOXO4
CAD	Carbamoyl-Phosphate Synthetase 2, Aspartate Transcarbamylase, And Dihydroorotase	Protein Coding	P27708	62	GC02P027217	3.28022	https://www.genecards.org/cgi-bin/carddisp.pl?gene=CAD
PRKCA	Protein Kinase C Alpha	Protein Coding	P17252	64	GC17P066302	3.27539	https://www.genecards.org/cgi-bin/carddisp.pl?gene=PRKCA
BNIP3	BCL2 Interacting Protein 3	Protein Coding	Q12983	52	GC10M131966	3.26984	https://www.genecards.org/cgi-bin/carddisp.pl?gene=BNIP3
NOP56	NOP56 Ribonucleoprotein	Protein Coding	O00567	55	GC20P009525	3.26943	https://www.genecards.org/cgi-bin/carddisp.pl?gene=NOP56
LMNB1	Lamin B1	Protein Coding	P20700	59	GC05P126776	3.26829	https://www.genecards.org/cgi-bin/carddisp.pl?gene=LMNB1
BCL11B	BCL11 Transcription Factor B	Protein Coding	Q9C0K0	55	GC14M099169	3.2669	https://www.genecards.org/cgi-bin/carddisp.pl?gene=BCL11B
USP17L2	Ubiquitin Specific Peptidase 17 Like Family Member 2	Protein Coding	Q6R6M4	40	GC08M013831	3.26621	https://www.genecards.org/cgi-bin/carddisp.pl?gene=USP17L2
SARS1	Seryl-TRNA Synthetase 1	Protein Coding	P49591	55	GC01P109768	3.26456	https://www.genecards.org/cgi-bin/carddisp.pl?gene=SARS1
CDKN3	Cyclin Dependent Kinase Inhibitor 3	Protein Coding	Q16667	53	GC14P054417	3.26307	https://www.genecards.org/cgi-bin/carddisp.pl?gene=CDKN3
PCAT1	Prostate Cancer Associated Transcript 1	RNA Gene		25	GC08P126553	3.26234	https://www.genecards.org/cgi-bin/carddisp.pl?gene=PCAT1
MIR125A	MicroRNA 125a	RNA Gene		30	GC19P133539	3.26135	https://www.genecards.org/cgi-bin/carddisp.pl?gene=MIR125A
GATA1	GATA Binding Protein 1	Protein Coding	P15976	59	GC0XP048786	3.25908	https://www.genecards.org/cgi-bin/carddisp.pl?gene=GATA1
HMGA2	High Mobility Group AT-Hook 2	Protein Coding	P52926	58	GC12P065824	3.25861	https://www.genecards.org/cgi-bin/carddisp.pl?gene=HMGA2
NFYA	Nuclear Transcription Factor Y Subunit Alpha	Protein Coding	P23511	52	GC06P156477	3.2578	https://www.genecards.org/cgi-bin/carddisp.pl?gene=NFYA
HSPA9	Heat Shock Protein Family A (Hsp70) Member 9	Protein Coding	P38646	61	GC05M138554	3.25036	https://www.genecards.org/cgi-bin/carddisp.pl?gene=HSPA9
STAT5A	Signal Transducer And Activator Of Transcription 5A	Protein Coding	P42229	62	GC17P042287	3.24475	https://www.genecards.org/cgi-bin/carddisp.pl?gene=STAT5A
RPS18	Ribosomal Protein S18	Protein Coding	P62269	50	GC06P156305	3.24407	https://www.genecards.org/cgi-bin/carddisp.pl?gene=RPS18
CCNT1	Cyclin T1	Protein Coding	O60563	51	GC12M048688	3.24186	https://www.genecards.org/cgi-bin/carddisp.pl?gene=CCNT1
POLR2C	RNA Polymerase II Subunit C	Protein Coding	P19387	54	GC16P057462	3.2332	https://www.genecards.org/cgi-bin/carddisp.pl?gene=POLR2C
ARID2	AT-Rich Interaction Domain 2	Protein Coding	Q68CP9	52	GC12P045729	3.23288	https://www.genecards.org/cgi-bin/carddisp.pl?gene=ARID2
THRA	Thyroid Hormone Receptor Alpha	Protein Coding	P10827	61	GC17P040058	3.23256	https://www.genecards.org/cgi-bin/carddisp.pl?gene=THRA
SUPT7L	SPT7 Like, STAGA Complex Subunit Gamma	Protein Coding	O94864	41	GC02M029075	3.22825	https://www.genecards.org/cgi-bin/carddisp.pl?gene=SUPT7L
EXOSC10	Exosome Component 10	Protein Coding	Q01780	49	GC01M019810	3.22798	https://www.genecards.org/cgi-bin/carddisp.pl?gene=EXOSC10
THRAP3	Thyroid Hormone Receptor Associated Protein 3	Protein Coding	Q9Y2W1	45	GC01P061739	3.22538	https://www.genecards.org/cgi-bin/carddisp.pl?gene=THRAP3
HINT1	Histidine Triad Nucleotide Binding Protein 1	Protein Coding	P49773	58	GC05M131159	3.22165	https://www.genecards.org/cgi-bin/carddisp.pl?gene=HINT1
AURKC	Aurora Kinase C	Protein Coding	Q9UQB9	59	GC19P133768	3.2186	https://www.genecards.org/cgi-bin/carddisp.pl?gene=AURKC
DHX15	DEAH-Box Helicase 15	Protein Coding	O43143	51	GC04M024519	3.21103	https://www.genecards.org/cgi-bin/carddisp.pl?gene=DHX15
BUB1B	BUB1 Mitotic Checkpoint Serine/Threonine Kinase B	Protein Coding	O60566	63	GC15P040161	3.21082	https://www.genecards.org/cgi-bin/carddisp.pl?gene=BUB1B
CSNK2A2	Casein Kinase 2 Alpha 2	Protein Coding	P19784	58	GC16M058157	3.20986	https://www.genecards.org/cgi-bin/carddisp.pl?gene=CSNK2A2
DNTTIP1	Deoxynucleotidyltransferase Terminal Interacting Protein 1	Protein Coding	Q9H147	43	GC20P045791	3.20762	https://www.genecards.org/cgi-bin/carddisp.pl?gene=DNTTIP1
RANBP2	RAN Binding Protein 2	Protein Coding	P49792	56	GC02P108719	3.20462	https://www.genecards.org/cgi-bin/carddisp.pl?gene=RANBP2
RPS3	Ribosomal Protein S3	Protein Coding	P23396	55	GC11P099432	3.2029	https://www.genecards.org/cgi-bin/carddisp.pl?gene=RPS3
POLR1E	RNA Polymerase I Subunit E	Protein Coding	Q9GZS1	47	GC09P060123	3.2026	https://www.genecards.org/cgi-bin/carddisp.pl?gene=POLR1E
NUDT21	Nudix Hydrolase 21	Protein Coding	O43809	45	GC16M056429	3.20083	https://www.genecards.org/cgi-bin/carddisp.pl?gene=NUDT21
JUP	Junction Plakoglobin	Protein Coding	P14923	61	GC17M041754	3.1993	https://www.genecards.org/cgi-bin/carddisp.pl?gene=JUP
ZBTB7B	Zinc Finger And BTB Domain Containing 7B	Protein Coding	O15156	45	GC01P170462	3.18778	https://www.genecards.org/cgi-bin/carddisp.pl?gene=ZBTB7B
GATA3	GATA Binding Protein 3	Protein Coding	P23771	63	GC10P008045	3.18605	https://www.genecards.org/cgi-bin/carddisp.pl?gene=GATA3
ORC3	Origin Recognition Complex Subunit 3	Protein Coding	Q9UBD5	46	GC06P087590	3.18574	https://www.genecards.org/cgi-bin/carddisp.pl?gene=ORC3
KPNA1	Karyopherin Subunit Alpha 1	Protein Coding	P52294	54	GC03M122421	3.18506	https://www.genecards.org/cgi-bin/carddisp.pl?gene=KPNA1
PRPF19	Pre-MRNA Processing Factor 19	Protein Coding	Q9UMS4	48	GC11M060890	3.18044	https://www.genecards.org/cgi-bin/carddisp.pl?gene=PRPF19
TP73	Tumor Protein P73	Protein Coding	O15350	58	GC01P003652	3.17245	https://www.genecards.org/cgi-bin/carddisp.pl?gene=TP73
CHAMP1	Chromosome Alignment Maintaining Phosphoprotein 1	Protein Coding	Q96JM3	50	GC13P114314	3.17117	https://www.genecards.org/cgi-bin/carddisp.pl?gene=CHAMP1
PPP2R1A	Protein Phosphatase 2 Scaffold Subunit Aalpha	Protein Coding	P30153	60	GC19P133553	3.16736	https://www.genecards.org/cgi-bin/carddisp.pl?gene=PPP2R1A
RRP9	Ribosomal RNA Processing 9, U3 Small Nucleolar RNA Binding Protein	Protein Coding	O43818	44	GC03M054374	3.16012	https://www.genecards.org/cgi-bin/carddisp.pl?gene=RRP9
NFKBIA	NFKB Inhibitor Alpha	Protein Coding	P25963	63	GC14M035401	3.15952	https://www.genecards.org/cgi-bin/carddisp.pl?gene=NFKBIA
SNW1	SNW Domain Containing 1	Protein Coding	Q13573	53	GC14M077717	3.15444	https://www.genecards.org/cgi-bin/carddisp.pl?gene=SNW1
CRY1	Cryptochrome Circadian Regulator 1	Protein Coding	Q16526	55	GC12M106991	3.15417	https://www.genecards.org/cgi-bin/carddisp.pl?gene=CRY1
RIF1	Replication Timing Regulatory Factor 1	Protein Coding	Q5UIP0	50	GC02P151409	3.15142	https://www.genecards.org/cgi-bin/carddisp.pl?gene=RIF1
MACROD1	Mono-ADP Ribosylhydrolase 1	Protein Coding	Q9BQ69	41	GC11M063998	3.14416	https://www.genecards.org/cgi-bin/carddisp.pl?gene=MACROD1
RPL4	Ribosomal Protein L4	Protein Coding	P36578	52	GC15M066498	3.14293	https://www.genecards.org/cgi-bin/carddisp.pl?gene=RPL4
HOPX	HOP Homeobox	Protein Coding	Q9BPY8	48	GC04M056647	3.14267	https://www.genecards.org/cgi-bin/carddisp.pl?gene=HOPX
CDC20	Cell Division Cycle 20	Protein Coding	Q12834	57	GC01P043358	3.1421	https://www.genecards.org/cgi-bin/carddisp.pl?gene=CDC20
FASN	Fatty Acid Synthase	Protein Coding	P49327	61	GC17M082078	3.14167	https://www.genecards.org/cgi-bin/carddisp.pl?gene=FASN
PTBP1	Polypyrimidine Tract Binding Protein 1	Protein Coding	P26599	55	GC19P000797	3.13849	https://www.genecards.org/cgi-bin/carddisp.pl?gene=PTBP1
LOC111188164	ADH1C Promoter Region	Functional Element		2	GC04P099352	3.13536	https://www.genecards.org/cgi-bin/carddisp.pl?gene=LOC111188164
TPX2	TPX2 Microtubule Nucleation Factor	Protein Coding	Q9ULW0	54	GC20P031739	3.13493	https://www.genecards.org/cgi-bin/carddisp.pl?gene=TPX2
YBX1	Y-Box Binding Protein 1	Protein Coding	P67809	53	GC01P042682	3.13427	https://www.genecards.org/cgi-bin/carddisp.pl?gene=YBX1
GTF2F2	General Transcription Factor IIF Subunit 2	Protein Coding	P13984	47	GC13P045120	3.13271	https://www.genecards.org/cgi-bin/carddisp.pl?gene=GTF2F2
RPLP0	Ribosomal Protein Lateral Stalk Subunit P0	Protein Coding	P05388	55	GC12M120196	3.13139	https://www.genecards.org/cgi-bin/carddisp.pl?gene=RPLP0
MCM6	Minichromosome Maintenance Complex Component 6	Protein Coding	Q14566	55	GC02M135839	3.13039	https://www.genecards.org/cgi-bin/carddisp.pl?gene=MCM6
TRIM25	Tripartite Motif Containing 25	Protein Coding	Q14258	57	GC17M056836	3.12686	https://www.genecards.org/cgi-bin/carddisp.pl?gene=TRIM25
BUB3	BUB3 Mitotic Checkpoint Protein	Protein Coding	O43684	59	GC10P123154	3.12168	https://www.genecards.org/cgi-bin/carddisp.pl?gene=BUB3
STUB1	STIP1 Homology And U-Box Containing Protein 1	Protein Coding	Q9UNE7	57	GC16P103993	3.11489	https://www.genecards.org/cgi-bin/carddisp.pl?gene=STUB1
GATA4	GATA Binding Protein 4	Protein Coding	P43694	62	GC08P011676	3.1144	https://www.genecards.org/cgi-bin/carddisp.pl?gene=GATA4
SIK2	Salt Inducible Kinase 2	Protein Coding	Q9H0K1	57	GC11P112716	3.11308	https://www.genecards.org/cgi-bin/carddisp.pl?gene=SIK2
ACIN1	Apoptotic Chromatin Condensation Inducer 1	Protein Coding	Q9UKV3	47	GC14M023058	3.11301	https://www.genecards.org/cgi-bin/carddisp.pl?gene=ACIN1
FAS	Fas Cell Surface Death Receptor	Protein Coding	P25445	64	GC10P116129	3.11289	https://www.genecards.org/cgi-bin/carddisp.pl?gene=FAS
SENP3	SUMO Specific Peptidase 3	Protein Coding	Q9H4L4	50	GC17P132659	3.10733	https://www.genecards.org/cgi-bin/carddisp.pl?gene=SENP3
ZNF689	Zinc Finger Protein 689	Protein Coding	C0HLU2	40	GC16M030602	3.10137	https://www.genecards.org/cgi-bin/carddisp.pl?gene=ZNF689
CARMN	Cardiac Mesoderm Enhancer-Associated Non-Coding RNA	RNA Gene		27	GC05P149397	3.09845	https://www.genecards.org/cgi-bin/carddisp.pl?gene=CARMN
CCT3	Chaperonin Containing TCP1 Subunit 3	Protein Coding	P49368	54	GC01M156308	3.09536	https://www.genecards.org/cgi-bin/carddisp.pl?gene=CCT3
HIPK2	Homeodomain Interacting Protein Kinase 2	Protein Coding	Q9H2X6	56	GC07M139561	3.09268	https://www.genecards.org/cgi-bin/carddisp.pl?gene=HIPK2
PVT1	Pvt1 Oncogene	RNA Gene		34	GC08P128246	3.09209	https://www.genecards.org/cgi-bin/carddisp.pl?gene=PVT1
HNRNPH1	Heterogeneous Nuclear Ribonucleoprotein H1	Protein Coding	P31943	54	GC05M179614	3.08864	https://www.genecards.org/cgi-bin/carddisp.pl?gene=HNRNPH1
CLTC	Clathrin Heavy Chain	Protein Coding	Q00610	59	GC17P059619	3.08242	https://www.genecards.org/cgi-bin/carddisp.pl?gene=CLTC
TET1	Tet Methylcytosine Dioxygenase 1	Protein Coding	Q8NFU7	50	GC10P068560	3.07926	https://www.genecards.org/cgi-bin/carddisp.pl?gene=TET1
RPS3A	Ribosomal Protein S3A	Protein Coding	P61247	50	GC04P151099	3.06952	https://www.genecards.org/cgi-bin/carddisp.pl?gene=RPS3A
RBBP8	RB Binding Protein 8, Endonuclease	Protein Coding	Q99708	56	GC18P022798	3.06551	https://www.genecards.org/cgi-bin/carddisp.pl?gene=RBBP8
ATF4	Activating Transcription Factor 4	Protein Coding	P18848	60	GC22P039519	3.06458	https://www.genecards.org/cgi-bin/carddisp.pl?gene=ATF4
SKP1	S-Phase Kinase Associated Protein 1	Protein Coding	P63208	56	GC05M134148	3.05946	https://www.genecards.org/cgi-bin/carddisp.pl?gene=SKP1
NAA10	N-Alpha-Acetyltransferase 10, NatA Catalytic Subunit	Protein Coding	P41227	57	GC0XM153929	3.05755	https://www.genecards.org/cgi-bin/carddisp.pl?gene=NAA10
TYMS	Thymidylate Synthetase	Protein Coding	P04818	62	GC18P000657	3.05489	https://www.genecards.org/cgi-bin/carddisp.pl?gene=TYMS
DNASE1	Deoxyribonuclease 1	Protein Coding	P24855	56	GC16P003611	3.05439	https://www.genecards.org/cgi-bin/carddisp.pl?gene=DNASE1
ATF1	Activating Transcription Factor 1	Protein Coding	P18846	58	GC12P050763	3.05364	https://www.genecards.org/cgi-bin/carddisp.pl?gene=ATF1
NR2C2	Nuclear Receptor Subfamily 2 Group C Member 2	Protein Coding	P49116	55	GC03P014947	3.05238	https://www.genecards.org/cgi-bin/carddisp.pl?gene=NR2C2
EMD	Emerin	Protein Coding	P50402	58	GC0XP154379	3.05164	https://www.genecards.org/cgi-bin/carddisp.pl?gene=EMD
SMAD2	SMAD Family Member 2	Protein Coding	Q15796	65	GC18M047809	3.0506	https://www.genecards.org/cgi-bin/carddisp.pl?gene=SMAD2
FUS	FUS RNA Binding Protein	Protein Coding	P35637	58	GC16P031180	3.0485	https://www.genecards.org/cgi-bin/carddisp.pl?gene=FUS
IL1B	Interleukin 1 Beta	Protein Coding	P01584	60	GC02M112829	3.03869	https://www.genecards.org/cgi-bin/carddisp.pl?gene=IL1B
TUBB6	Tubulin Beta 6 Class V	Protein Coding	Q9BUF5	55	GC18P012307	3.03855	https://www.genecards.org/cgi-bin/carddisp.pl?gene=TUBB6
TUBB4A	Tubulin Beta 4A Class IVa	Protein Coding	P04350	59	GC19M100096	3.03602	https://www.genecards.org/cgi-bin/carddisp.pl?gene=TUBB4A
WEE1	WEE1 G2 Checkpoint Kinase	Protein Coding	P30291	61	GC11P009573	3.03337	https://www.genecards.org/cgi-bin/carddisp.pl?gene=WEE1
CCT8	Chaperonin Containing TCP1 Subunit 8	Protein Coding	P50990	51	GC21M029055	3.02967	https://www.genecards.org/cgi-bin/carddisp.pl?gene=CCT8
RALY	RALY Heterogeneous Nuclear Ribonucleoprotein	Protein Coding	Q9UKM9	45	GC20P033993	3.02929	https://www.genecards.org/cgi-bin/carddisp.pl?gene=RALY
GATAD1	GATA Zinc Finger Domain Containing 1	Protein Coding	Q8WUU5	46	GC07P092447	3.02269	https://www.genecards.org/cgi-bin/carddisp.pl?gene=GATAD1
SF3A1	Splicing Factor 3a Subunit 1	Protein Coding	Q15459	50	GC22M030331	3.02253	https://www.genecards.org/cgi-bin/carddisp.pl?gene=SF3A1
MIRLET7C	MicroRNA Let-7c	RNA Gene		31	GC21P019897	3.02129	https://www.genecards.org/cgi-bin/carddisp.pl?gene=MIRLET7C
DDX1	DEAD-Box Helicase 1	Protein Coding	Q92499	55	GC02P015591	3.02128	https://www.genecards.org/cgi-bin/carddisp.pl?gene=DDX1
ASS1	Argininosuccinate Synthase 1	Protein Coding	P00966	62	GC09P130444	3.01946	https://www.genecards.org/cgi-bin/carddisp.pl?gene=ASS1
PRDM1	PR/SET Domain 1	Protein Coding	O75626	58	GC06P157373	3.01902	https://www.genecards.org/cgi-bin/carddisp.pl?gene=PRDM1
TARDBP	TAR DNA Binding Protein	Protein Coding	Q13148	59	GC01P060311	3.01676	https://www.genecards.org/cgi-bin/carddisp.pl?gene=TARDBP
BUB1	BUB1 Mitotic Checkpoint Serine/Threonine Kinase	Protein Coding	O43683	61	GC02M110637	3.01452	https://www.genecards.org/cgi-bin/carddisp.pl?gene=BUB1
USP15	Ubiquitin Specific Peptidase 15	Protein Coding	Q9Y4E8	57	GC12P062260	3.00681	https://www.genecards.org/cgi-bin/carddisp.pl?gene=USP15
PRDX2	Peroxiredoxin 2	Protein Coding	P32119	59	GC19M012796	3.00601	https://www.genecards.org/cgi-bin/carddisp.pl?gene=PRDX2
CSNK2B	Casein Kinase 2 Beta	Protein Coding	P67870	61	GC06P156247	3.00477	https://www.genecards.org/cgi-bin/carddisp.pl?gene=CSNK2B
UBE2D1	Ubiquitin Conjugating Enzyme E2 D1	Protein Coding	P51668	56	GC10P058334	3.00206	https://www.genecards.org/cgi-bin/carddisp.pl?gene=UBE2D1
PPP1CC	Protein Phosphatase 1 Catalytic Subunit Gamma	Protein Coding	P36873	56	GC12M110758	3.00053	https://www.genecards.org/cgi-bin/carddisp.pl?gene=PPP1CC
PER2	Period Circadian Regulator 2	Protein Coding	O15055	56	GC02M238244	3	https://www.genecards.org/cgi-bin/carddisp.pl?gene=PER2
IL4	Interleukin 4	Protein Coding	P05112	59	GC05P132673	2.99922	https://www.genecards.org/cgi-bin/carddisp.pl?gene=IL4
RFC1	Replication Factor C Subunit 1	Protein Coding	P35251	58	GC04M039291	2.99679	https://www.genecards.org/cgi-bin/carddisp.pl?gene=RFC1
NEDD9	Neural Precursor Cell Expressed, Developmentally Down-Regulated 9	Protein Coding	Q14511	53	GC06M011183	2.99309	https://www.genecards.org/cgi-bin/carddisp.pl?gene=NEDD9
LINC01554	Long Intergenic Non-Protein Coding RNA 1554	RNA Gene	Q52M75	31	GC05P095838	2.99003	https://www.genecards.org/cgi-bin/carddisp.pl?gene=LINC01554
ANXA2	Annexin A2	Protein Coding	P07355	59	GC15M060347	2.98752	https://www.genecards.org/cgi-bin/carddisp.pl?gene=ANXA2
RBM39	RNA Binding Motif Protein 39	Protein Coding	Q14498	51	GC20M036578	2.98711	https://www.genecards.org/cgi-bin/carddisp.pl?gene=RBM39
RPS6	Ribosomal Protein S6	Protein Coding	P62753	57	GC09M019375	2.98633	https://www.genecards.org/cgi-bin/carddisp.pl?gene=RPS6
KRT18	Keratin 18	Protein Coding	P05783	62	GC12P052948	2.98461	https://www.genecards.org/cgi-bin/carddisp.pl?gene=KRT18
EFTUD2	Elongation Factor Tu GTP Binding Domain Containing 2	Protein Coding	Q15029	54	GC17M089486	2.98367	https://www.genecards.org/cgi-bin/carddisp.pl?gene=EFTUD2
NOTCH1	Notch Receptor 1	Protein Coding	P46531	65	GC09M138976	2.98357	https://www.genecards.org/cgi-bin/carddisp.pl?gene=NOTCH1
EGR1	Early Growth Response 1	Protein Coding	P18146	57	GC05P138465	2.97979	https://www.genecards.org/cgi-bin/carddisp.pl?gene=EGR1
SALL1	Spalt Like Transcription Factor 1	Protein Coding	Q9NSC2	56	GC16M051135	2.97876	https://www.genecards.org/cgi-bin/carddisp.pl?gene=SALL1
ADH1B	Alcohol Dehydrogenase 1B (Class I), Beta Polypeptide	Protein Coding	P00325	57	GC04M099304	2.97725	https://www.genecards.org/cgi-bin/carddisp.pl?gene=ADH1B
ESRRA	Estrogen Related Receptor Alpha	Protein Coding	P11474	58	GC11P064305	2.97617	https://www.genecards.org/cgi-bin/carddisp.pl?gene=ESRRA
MRTFA	Myocardin Related Transcription Factor A	Protein Coding	Q969V6	52	GC22M082416	2.97537	https://www.genecards.org/cgi-bin/carddisp.pl?gene=MRTFA
PHB1	Prohibitin 1	Protein Coding	P35232	59	GC17M089732	2.97384	https://www.genecards.org/cgi-bin/carddisp.pl?gene=PHB1
G6PD	Glucose-6-Phosphate Dehydrogenase	Protein Coding	P11413	63	GC0XM154610	2.97359	https://www.genecards.org/cgi-bin/carddisp.pl?gene=G6PD
ADH1C	Alcohol Dehydrogenase 1C (Class I), Gamma Polypeptide	Protein Coding	P00326	54	GC04M099336	2.97036	https://www.genecards.org/cgi-bin/carddisp.pl?gene=ADH1C
ERG	ETS Transcription Factor ERG	Protein Coding	P11308	59	GC21M038367	2.96967	https://www.genecards.org/cgi-bin/carddisp.pl?gene=ERG
HNRNPF	Heterogeneous Nuclear Ribonucleoprotein F	Protein Coding	P52597	52	GC10M043385	2.96414	https://www.genecards.org/cgi-bin/carddisp.pl?gene=HNRNPF
SLC25A5	Solute Carrier Family 25 Member 5	Protein Coding	P05141	56	GC0XP119468	2.96331	https://www.genecards.org/cgi-bin/carddisp.pl?gene=SLC25A5
PGAM5	PGAM Family Member 5, Mitochondrial Serine/Threonine Protein Phosphatase	Protein Coding	Q96HS1	48	GC12P132710	2.95359	https://www.genecards.org/cgi-bin/carddisp.pl?gene=PGAM5
DNAJA1	DnaJ Heat Shock Protein Family (Hsp40) Member A1	Protein Coding	P31689	54	GC09P033025	2.952	https://www.genecards.org/cgi-bin/carddisp.pl?gene=DNAJA1
RPS4X	Ribosomal Protein S4 X-Linked	Protein Coding	P62701	49	GC0XM072255	2.94829	https://www.genecards.org/cgi-bin/carddisp.pl?gene=RPS4X
CHD7	Chromodomain Helicase DNA Binding Protein 7	Protein Coding	Q9P2D1	56	GC08P060678	2.94792	https://www.genecards.org/cgi-bin/carddisp.pl?gene=CHD7
HNRNPD	Heterogeneous Nuclear Ribonucleoprotein D	Protein Coding	Q14103	55	GC04M082352	2.94704	https://www.genecards.org/cgi-bin/carddisp.pl?gene=HNRNPD
UBR5	Ubiquitin Protein Ligase E3 Component N-Recognin 5	Protein Coding	O95071	54	GC08M102252	2.94667	https://www.genecards.org/cgi-bin/carddisp.pl?gene=UBR5
IRF1	Interferon Regulatory Factor 1	Protein Coding	P10914	60	GC05M132440	2.94558	https://www.genecards.org/cgi-bin/carddisp.pl?gene=IRF1
PIAS2	Protein Inhibitor Of Activated STAT 2	Protein Coding	O75928	53	GC18M046808	2.94551	https://www.genecards.org/cgi-bin/carddisp.pl?gene=PIAS2
PRKACA	Protein Kinase CAMP-Activated Catalytic Subunit Alpha	Protein Coding	P17612	66	GC19M100419	2.94228	https://www.genecards.org/cgi-bin/carddisp.pl?gene=PRKACA
BHLHE41	Basic Helix-Loop-Helix Family Member E41	Protein Coding	Q9C0J9	50	GC12M026120	2.94214	https://www.genecards.org/cgi-bin/carddisp.pl?gene=BHLHE41
RPS5	Ribosomal Protein S5	Protein Coding	P46782	51	GC19P058386	2.93828	https://www.genecards.org/cgi-bin/carddisp.pl?gene=RPS5
RFX1	Regulatory Factor X1	Protein Coding	P22670	51	GC19M013961	2.93702	https://www.genecards.org/cgi-bin/carddisp.pl?gene=RFX1
RBM10	RNA Binding Motif Protein 10	Protein Coding	P0DW28	52	GC0XP059184	2.93688	https://www.genecards.org/cgi-bin/carddisp.pl?gene=RBM10
MTOR	Mechanistic Target Of Rapamycin Kinase	Protein Coding	P42345	68	GC01M011106	2.93686	https://www.genecards.org/cgi-bin/carddisp.pl?gene=MTOR
E2F3	E2F Transcription Factor 3	Protein Coding	O00716	55	GC06P020419	2.93568	https://www.genecards.org/cgi-bin/carddisp.pl?gene=E2F3
RACK1	Receptor For Activated C Kinase 1	Protein Coding	P63244	56	GC05M182869	2.93187	https://www.genecards.org/cgi-bin/carddisp.pl?gene=RACK1
PIAS1	Protein Inhibitor Of Activated STAT 1	Protein Coding	O75925	58	GC15P068054	2.92994	https://www.genecards.org/cgi-bin/carddisp.pl?gene=PIAS1
PGK1	Phosphoglycerate Kinase 1	Protein Coding	P00558	62	GC0XP078216	2.92489	https://www.genecards.org/cgi-bin/carddisp.pl?gene=PGK1
RANGAP1	Ran GTPase Activating Protein 1	Protein Coding	P46060	54	GC22M041244	2.92353	https://www.genecards.org/cgi-bin/carddisp.pl?gene=RANGAP1
RCC2	Regulator Of Chromosome Condensation 2	Protein Coding	Q9P258	45	GC01M017406	2.92336	https://www.genecards.org/cgi-bin/carddisp.pl?gene=RCC2
SINHCAF	SIN3-HDAC Complex Associated Factor	Protein Coding	Q9NP50	40	GC12M033442	2.92273	https://www.genecards.org/cgi-bin/carddisp.pl?gene=SINHCAF
RPS11	Ribosomal Protein S11	Protein Coding	P62280	52	GC19P049496	2.92006	https://www.genecards.org/cgi-bin/carddisp.pl?gene=RPS11
PCBP1	Poly(RC) Binding Protein 1	Protein Coding	Q15365	55	GC02P070087	2.91675	https://www.genecards.org/cgi-bin/carddisp.pl?gene=PCBP1
RPS8	Ribosomal Protein S8	Protein Coding	P62241	49	GC01P044775	2.91587	https://www.genecards.org/cgi-bin/carddisp.pl?gene=RPS8
TUBA3C	Tubulin Alpha 3c	Protein Coding	P0DPH7	45	GC13M019173	2.91329	https://www.genecards.org/cgi-bin/carddisp.pl?gene=TUBA3C
TTF2	Transcription Termination Factor 2	Protein Coding	Q9UNY4	51	GC01P117060	2.91316	https://www.genecards.org/cgi-bin/carddisp.pl?gene=TTF2
TET3	Tet Methylcytosine Dioxygenase 3	Protein Coding	O43151	52	GC02P074057	2.90992	https://www.genecards.org/cgi-bin/carddisp.pl?gene=TET3
PRPF31	Pre-MRNA Processing Factor 31	Protein Coding	Q8WWY3	54	GC19P133658	2.90634	https://www.genecards.org/cgi-bin/carddisp.pl?gene=PRPF31
KANSL1L	KAT8 Regulatory NSL Complex Subunit 1 Like	Protein Coding	A0AUZ9	40	GC02M210021	2.90042	https://www.genecards.org/cgi-bin/carddisp.pl?gene=KANSL1L
SNRPD1	Small Nuclear Ribonucleoprotein D1 Polypeptide	Protein Coding	P62314	51	GC18P021612	2.89948	https://www.genecards.org/cgi-bin/carddisp.pl?gene=SNRPD1
CCT2	Chaperonin Containing TCP1 Subunit 2	Protein Coding	P78371	53	GC12P069585	2.89799	https://www.genecards.org/cgi-bin/carddisp.pl?gene=CCT2
EYA2	EYA Transcriptional Coactivator And Phosphatase 2	Protein Coding	O00167	48	GC20P046894	2.89746	https://www.genecards.org/cgi-bin/carddisp.pl?gene=EYA2
NNMT	Nicotinamide N-Methyltransferase	Protein Coding	P40261	56	GC11P114257	2.89237	https://www.genecards.org/cgi-bin/carddisp.pl?gene=NNMT
EYA4	EYA Transcriptional Coactivator And Phosphatase 4	Protein Coding	O95677	54	GC06P133240	2.88795	https://www.genecards.org/cgi-bin/carddisp.pl?gene=EYA4
MAP3K7	Mitogen-Activated Protein Kinase Kinase Kinase 7	Protein Coding	O43318	63	GC06M090513	2.88187	https://www.genecards.org/cgi-bin/carddisp.pl?gene=MAP3K7
SRSF2	Serine And Arginine Rich Splicing Factor 2	Protein Coding	Q01130	55	GC17M076734	2.88076	https://www.genecards.org/cgi-bin/carddisp.pl?gene=SRSF2
CDK5	Cyclin Dependent Kinase 5	Protein Coding	Q00535	65	GC07M151053	2.87758	https://www.genecards.org/cgi-bin/carddisp.pl?gene=CDK5
GTF2A1	General Transcription Factor IIA Subunit 1	Protein Coding	P52655	43	GC14M081175	2.87743	https://www.genecards.org/cgi-bin/carddisp.pl?gene=GTF2A1
RPA2	Replication Protein A2	Protein Coding	P15927	56	GC01M032337	2.87726	https://www.genecards.org/cgi-bin/carddisp.pl?gene=RPA2
TUFM	Tu Translation Elongation Factor, Mitochondrial	Protein Coding	P49411	56	GC16M045584	2.87624	https://www.genecards.org/cgi-bin/carddisp.pl?gene=TUFM
SUN2	Sad1 And UNC84 Domain Containing 2	Protein Coding	Q9UH99	51	GC22M081582	2.87621	https://www.genecards.org/cgi-bin/carddisp.pl?gene=SUN2
RPL23	Ribosomal Protein L23	Protein Coding	P62829	52	GC17M038847	2.87488	https://www.genecards.org/cgi-bin/carddisp.pl?gene=RPL23
GSE1	Gse1 Coiled-Coil Protein	Protein Coding	Q14687	47	GC16P106600	2.87438	https://www.genecards.org/cgi-bin/carddisp.pl?gene=GSE1
IRF2	Interferon Regulatory Factor 2	Protein Coding	P14316	56	GC04M184387	2.87319	https://www.genecards.org/cgi-bin/carddisp.pl?gene=IRF2
HLTF	Helicase Like Transcription Factor	Protein Coding	Q14527	52	GC03M149030	2.86905	https://www.genecards.org/cgi-bin/carddisp.pl?gene=HLTF
TRD-GTC9-1	TRNA-Asp (Anticodon GTC) 9-1	RNA Gene		14	GC01P170816	2.86748	https://www.genecards.org/cgi-bin/carddisp.pl?gene=TRD-GTC9-1
PDS5A	PDS5 Cohesin Associated Factor A	Protein Coding	Q29RF7	48	GC04M039824	2.86452	https://www.genecards.org/cgi-bin/carddisp.pl?gene=PDS5A
LYAR	Ly1 Antibody Reactive	Protein Coding	Q9NX58	48	GC04M005814	2.8605	https://www.genecards.org/cgi-bin/carddisp.pl?gene=LYAR
TFDP1	Transcription Factor Dp-1	Protein Coding	Q14186	55	GC13P113584	2.85963	https://www.genecards.org/cgi-bin/carddisp.pl?gene=TFDP1
CDC5L	Cell Division Cycle 5 Like	Protein Coding	Q99459	51	GC06P044387	2.85924	https://www.genecards.org/cgi-bin/carddisp.pl?gene=CDC5L
TCP1	T-Complex 1	Protein Coding	P17987	55	GC06M159778	2.85472	https://www.genecards.org/cgi-bin/carddisp.pl?gene=TCP1
IKZF3	IKAROS Family Zinc Finger 3	Protein Coding	Q9UKT9	54	GC17M089263	2.85378	https://www.genecards.org/cgi-bin/carddisp.pl?gene=IKZF3
MCPH1	Microcephalin 1	Protein Coding	Q8NEM0	52	GC08P006406	2.85168	https://www.genecards.org/cgi-bin/carddisp.pl?gene=MCPH1
ATP5PO	ATP Synthase Peripheral Stalk Subunit OSCP	Protein Coding	P48047	56	GC21M033904	2.84855	https://www.genecards.org/cgi-bin/carddisp.pl?gene=ATP5PO
XRN2	5'-3' Exoribonuclease 2	Protein Coding	Q9H0D6	53	GC20P021303	2.83701	https://www.genecards.org/cgi-bin/carddisp.pl?gene=XRN2
NUMA1	Nuclear Mitotic Apparatus Protein 1	Protein Coding	Q14980	57	GC11M072002	2.83674	https://www.genecards.org/cgi-bin/carddisp.pl?gene=NUMA1
MAD1L1	Mitotic Arrest Deficient 1 Like 1	Protein Coding	Q9Y6D9	59	GC07M001815	2.83627	https://www.genecards.org/cgi-bin/carddisp.pl?gene=MAD1L1
TUBB8	Tubulin Beta 8 Class VIII	Protein Coding	Q3ZCM7	48	GC10M000048	2.83622	https://www.genecards.org/cgi-bin/carddisp.pl?gene=TUBB8
MGA	MAX Dimerization Protein MGA	Protein Coding	Q8IWI9	47	GC15P041621	2.83439	https://www.genecards.org/cgi-bin/carddisp.pl?gene=MGA
CHERP	Calcium Homeostasis Endoplasmic Reticulum Protein	Protein Coding	Q8IWX8	48	GC19M016517	2.82648	https://www.genecards.org/cgi-bin/carddisp.pl?gene=CHERP
SLC25A6	Solute Carrier Family 25 Member 6	Protein Coding	P12236	53	GC0XM001386	2.82416	https://www.genecards.org/cgi-bin/carddisp.pl?gene=SLC25A6
RBMX	RNA Binding Motif Protein X-Linked	Protein Coding	P38159	54	GC0XM136848	2.82154	https://www.genecards.org/cgi-bin/carddisp.pl?gene=RBMX
SLC16A1	Solute Carrier Family 16 Member 1	Protein Coding	P53985	61	GC01M113130	2.82082	https://www.genecards.org/cgi-bin/carddisp.pl?gene=SLC16A1
SF3A3	Splicing Factor 3a Subunit 3	Protein Coding	Q12874	49	GC01M037956	2.81939	https://www.genecards.org/cgi-bin/carddisp.pl?gene=SF3A3
MALAT1	Metastasis Associated Lung Adenocarcinoma Transcript 1	RNA Gene		33	GC11P098972	2.8185	https://www.genecards.org/cgi-bin/carddisp.pl?gene=MALAT1
RPS20	Ribosomal Protein S20	Protein Coding	P60866	56	GC08M056067	2.81812	https://www.genecards.org/cgi-bin/carddisp.pl?gene=RPS20
PABPC1	Poly(A) Binding Protein Cytoplasmic 1	Protein Coding	P11940	54	GC08M100685	2.81807	https://www.genecards.org/cgi-bin/carddisp.pl?gene=PABPC1
PRPF6	Pre-MRNA Processing Factor 6	Protein Coding	O94906	51	GC20P063981	2.81752	https://www.genecards.org/cgi-bin/carddisp.pl?gene=PRPF6
ETHE1	ETHE1 Persulfide Dioxygenase	Protein Coding	O95571	54	GC19M043506	2.81711	https://www.genecards.org/cgi-bin/carddisp.pl?gene=ETHE1
MCM4	Minichromosome Maintenance Complex Component 4	Protein Coding	P33991	60	GC08P047975	2.81609	https://www.genecards.org/cgi-bin/carddisp.pl?gene=MCM4
RARB	Retinoic Acid Receptor Beta	Protein Coding	P10826	62	GC03P025081	2.81215	https://www.genecards.org/cgi-bin/carddisp.pl?gene=RARB
U2SURP	U2 SnRNP Associated SURP Domain Containing	Protein Coding	O15042	43	GC03P142964	2.80987	https://www.genecards.org/cgi-bin/carddisp.pl?gene=U2SURP
SPTBN1	Spectrin Beta, Non-Erythrocytic 1	Protein Coding	Q01082	57	GC02P054456	2.80704	https://www.genecards.org/cgi-bin/carddisp.pl?gene=SPTBN1
EEF1G	Eukaryotic Translation Elongation Factor 1 Gamma	Protein Coding	P26641	52	GC11M132670	2.80602	https://www.genecards.org/cgi-bin/carddisp.pl?gene=EEF1G
DYRK1B	Dual Specificity Tyrosine Phosphorylation Regulated Kinase 1B	Protein Coding	Q9Y463	58	GC19M039825	2.80588	https://www.genecards.org/cgi-bin/carddisp.pl?gene=DYRK1B
HNRNPA3	Heterogeneous Nuclear Ribonucleoprotein A3	Protein Coding	P51991	50	GC02P177212	2.80522	https://www.genecards.org/cgi-bin/carddisp.pl?gene=HNRNPA3
RPL27	Ribosomal Protein L27	Protein Coding	P61353	54	GC17P042998	2.80151	https://www.genecards.org/cgi-bin/carddisp.pl?gene=RPL27
PDIA6	Protein Disulfide Isomerase Family A Member 6	Protein Coding	Q15084	51	GC02M010784	2.79822	https://www.genecards.org/cgi-bin/carddisp.pl?gene=PDIA6
TRA2B	Transformer 2 Beta Homolog	Protein Coding	P62995	53	GC03M185914	2.79333	https://www.genecards.org/cgi-bin/carddisp.pl?gene=TRA2B
LMNB2	Lamin B2	Protein Coding	Q03252	55	GC19M099961	2.79271	https://www.genecards.org/cgi-bin/carddisp.pl?gene=LMNB2
PRKN	Parkin RBR E3 Ubiquitin Protein Ligase	Protein Coding	O60260	62	GC06M161348	2.78997	https://www.genecards.org/cgi-bin/carddisp.pl?gene=PRKN
LIMA1	LIM Domain And Actin Binding 1	Protein Coding	Q9UHB6	50	GC12M050175	2.78567	https://www.genecards.org/cgi-bin/carddisp.pl?gene=LIMA1
GATA6	GATA Binding Protein 6	Protein Coding	Q92908	59	GC18P022169	2.78107	https://www.genecards.org/cgi-bin/carddisp.pl?gene=GATA6
ALB	Albumin	Protein Coding	P02768	61	GC04P073397	2.78053	https://www.genecards.org/cgi-bin/carddisp.pl?gene=ALB
BMP6	Bone Morphogenetic Protein 6	Protein Coding	P22004	56	GC06P007726	2.78	https://www.genecards.org/cgi-bin/carddisp.pl?gene=BMP6
XPO4	Exportin 4	Protein Coding	Q9C0E2	47	GC13M020777	2.77935	https://www.genecards.org/cgi-bin/carddisp.pl?gene=XPO4
RAD9A	RAD9 Checkpoint Clamp Component A	Protein Coding	Q99638	53	GC11P099104	2.77896	https://www.genecards.org/cgi-bin/carddisp.pl?gene=RAD9A
NR2F2	Nuclear Receptor Subfamily 2 Group F Member 2	Protein Coding	P24468	61	GC15P096325	2.77879	https://www.genecards.org/cgi-bin/carddisp.pl?gene=NR2F2
TUT7	Terminal Uridylyl Transferase 7	Protein Coding	Q5VYS8	47	GC09M112947	2.77732	https://www.genecards.org/cgi-bin/carddisp.pl?gene=TUT7
SUMO2	Small Ubiquitin Like Modifier 2	Protein Coding	P61956	54	GC17M075165	2.77641	https://www.genecards.org/cgi-bin/carddisp.pl?gene=SUMO2
LDHB	Lactate Dehydrogenase B	Protein Coding	P07195	57	GC12M021635	2.77532	https://www.genecards.org/cgi-bin/carddisp.pl?gene=LDHB
EPAS1	Endothelial PAS Domain Protein 1	Protein Coding	Q99814	63	GC02P046293	2.77232	https://www.genecards.org/cgi-bin/carddisp.pl?gene=EPAS1
CHTOP	Chromatin Target Of PRMT1	Protein Coding	Q9Y3Y2	43	GC01P153633	2.77158	https://www.genecards.org/cgi-bin/carddisp.pl?gene=CHTOP
CASP9	Caspase 9	Protein Coding	P55211	60	GC01M019993	2.77032	https://www.genecards.org/cgi-bin/carddisp.pl?gene=CASP9
EIF4A1	Eukaryotic Translation Initiation Factor 4A1	Protein Coding	P60842	59	GC17P007572	2.7675	https://www.genecards.org/cgi-bin/carddisp.pl?gene=EIF4A1
RPS16	Ribosomal Protein S16	Protein Coding	P62249	53	GC19M039433	2.76427	https://www.genecards.org/cgi-bin/carddisp.pl?gene=RPS16
TFCP2	Transcription Factor CP2	Protein Coding	Q12800	52	GC12M051093	2.76277	https://www.genecards.org/cgi-bin/carddisp.pl?gene=TFCP2
MARK2	Microtubule Affinity Regulating Kinase 2	Protein Coding	Q7KZI7	59	GC11P063838	2.75943	https://www.genecards.org/cgi-bin/carddisp.pl?gene=MARK2
GMPS	Guanine Monophosphate Synthase	Protein Coding	P49915	55	GC03P155870	2.7593	https://www.genecards.org/cgi-bin/carddisp.pl?gene=GMPS
GTF3C3	General Transcription Factor IIIC Subunit 3	Protein Coding	Q9Y5Q9	45	GC02M196763	2.75915	https://www.genecards.org/cgi-bin/carddisp.pl?gene=GTF3C3
XRCC1	X-Ray Repair Cross Complementing 1	Protein Coding	P18887	58	GC19M043543	2.75256	https://www.genecards.org/cgi-bin/carddisp.pl?gene=XRCC1
RPL22	Ribosomal Protein L22	Protein Coding	P35268	52	GC01M019632	2.75046	https://www.genecards.org/cgi-bin/carddisp.pl?gene=RPL22
RLIM	Ring Finger Protein, LIM Domain Interacting	Protein Coding	Q9NVW2	50	GC0XM074821	2.74074	https://www.genecards.org/cgi-bin/carddisp.pl?gene=RLIM
IL13	Interleukin 13	Protein Coding	P35225	56	GC05P132656	2.74058	https://www.genecards.org/cgi-bin/carddisp.pl?gene=IL13
PTPA	Protein Phosphatase 2 Phosphatase Activator	Protein Coding	Q15257	57	GC09P146667	2.73878	https://www.genecards.org/cgi-bin/carddisp.pl?gene=PTPA
RPSA	Ribosomal Protein SA	Protein Coding	P08865	59	GC03P039406	2.73862	https://www.genecards.org/cgi-bin/carddisp.pl?gene=RPSA
GAS5	Growth Arrest Specific 5	RNA Gene		32	GC01M173947	2.7338	https://www.genecards.org/cgi-bin/carddisp.pl?gene=GAS5
SRP14	Signal Recognition Particle 14	Protein Coding	P37108	43	GC15M040035	2.73112	https://www.genecards.org/cgi-bin/carddisp.pl?gene=SRP14
MXD1	MAX Dimerization Protein 1	Protein Coding	Q05195	48	GC02P069897	2.73105	https://www.genecards.org/cgi-bin/carddisp.pl?gene=MXD1
RPS14	Ribosomal Protein S14	Protein Coding	P62263	54	GC05M150443	2.71557	https://www.genecards.org/cgi-bin/carddisp.pl?gene=RPS14
EEF2	Eukaryotic Translation Elongation Factor 2	Protein Coding	P13639	61	GC19M003976	2.71293	https://www.genecards.org/cgi-bin/carddisp.pl?gene=EEF2
GSK3B	Glycogen Synthase Kinase 3 Beta	Protein Coding	P49841	63	GC03M119821	2.71255	https://www.genecards.org/cgi-bin/carddisp.pl?gene=GSK3B
NACC1	Nucleus Accumbens Associated 1	Protein Coding	Q96RE7	51	GC19P132453	2.71116	https://www.genecards.org/cgi-bin/carddisp.pl?gene=NACC1
ENO1	Enolase 1	Protein Coding	P06733	61	GC01M008861	2.71108	https://www.genecards.org/cgi-bin/carddisp.pl?gene=ENO1
TGFBR2	Transforming Growth Factor Beta Receptor 2	Protein Coding	P37173	65	GC03P030623	2.71001	https://www.genecards.org/cgi-bin/carddisp.pl?gene=TGFBR2
KPNA4	Karyopherin Subunit Alpha 4	Protein Coding	O00629	52	GC03M160494	2.70953	https://www.genecards.org/cgi-bin/carddisp.pl?gene=KPNA4
CAPZB	Capping Actin Protein Of Muscle Z-Line Subunit Beta	Protein Coding	P47756	50	GC01M020365	2.70725	https://www.genecards.org/cgi-bin/carddisp.pl?gene=CAPZB
SMU1	SMU1 DNA Replication Regulator And Spliceosomal Factor	Protein Coding	Q2TAY7	48	GC09M033041	2.70444	https://www.genecards.org/cgi-bin/carddisp.pl?gene=SMU1
EIF3B	Eukaryotic Translation Initiation Factor 3 Subunit B	Protein Coding	P55884	50	GC07P002354	2.70426	https://www.genecards.org/cgi-bin/carddisp.pl?gene=EIF3B
SNORD118	Small Nucleolar RNA, C/D Box 118	RNA Gene		28	GC17M088330	2.70345	https://www.genecards.org/cgi-bin/carddisp.pl?gene=SNORD118
BEX4	Brain Expressed X-Linked 4	Protein Coding	Q9NWD9	33	GC0XP103215	2.70294	https://www.genecards.org/cgi-bin/carddisp.pl?gene=BEX4
SLC5A8	Solute Carrier Family 5 Member 8	Protein Coding	Q8N695	52	GC12M101155	2.70193	https://www.genecards.org/cgi-bin/carddisp.pl?gene=SLC5A8
GTF3C2	General Transcription Factor IIIC Subunit 2	Protein Coding	Q8WUA4	45	GC02M027325	2.69638	https://www.genecards.org/cgi-bin/carddisp.pl?gene=GTF3C2
LIG3	DNA Ligase 3	Protein Coding	P49916	57	GC17P034980	2.69617	https://www.genecards.org/cgi-bin/carddisp.pl?gene=LIG3
DSP	Desmoplakin	Protein Coding	P15924	63	GC06P007541	2.69254	https://www.genecards.org/cgi-bin/carddisp.pl?gene=DSP
MCM5	Minichromosome Maintenance Complex Component 5	Protein Coding	P33992	58	GC22P035400	2.6919	https://www.genecards.org/cgi-bin/carddisp.pl?gene=MCM5
BECN1	Beclin 1	Protein Coding	Q14457	59	GC17M042810	2.6916	https://www.genecards.org/cgi-bin/carddisp.pl?gene=BECN1
RPS9	Ribosomal Protein S9	Protein Coding	P46781	52	GC19P141708	2.69103	https://www.genecards.org/cgi-bin/carddisp.pl?gene=RPS9
CDKN2B	Cyclin Dependent Kinase Inhibitor 2B	Protein Coding	P42772	58	GC09M022002	2.69067	https://www.genecards.org/cgi-bin/carddisp.pl?gene=CDKN2B
HBP1	HMG-Box Transcription Factor 1	Protein Coding	O60381	49	GC07P107168	2.68918	https://www.genecards.org/cgi-bin/carddisp.pl?gene=HBP1
RFC5	Replication Factor C Subunit 5	Protein Coding	P40937	51	GC12P118013	2.68911	https://www.genecards.org/cgi-bin/carddisp.pl?gene=RFC5
LBR	Lamin B Receptor	Protein Coding	Q14739	59	GC01M225401	2.68835	https://www.genecards.org/cgi-bin/carddisp.pl?gene=LBR
ABL1	ABL Proto-Oncogene 1, Non-Receptor Tyrosine Kinase	Protein Coding	P00519	65	GC09P130713	2.6871	https://www.genecards.org/cgi-bin/carddisp.pl?gene=ABL1
RBM17	RNA Binding Motif Protein 17	Protein Coding	Q96I25	50	GC10P006089	2.68515	https://www.genecards.org/cgi-bin/carddisp.pl?gene=RBM17
BAG6	BAG Cochaperone 6	Protein Coding	P46379	51	GC06M031639	2.6838	https://www.genecards.org/cgi-bin/carddisp.pl?gene=BAG6
FLII	FLII Actin Remodeling Protein	Protein Coding	Q13045	55	GC17M018244	2.68156	https://www.genecards.org/cgi-bin/carddisp.pl?gene=FLII
ACADM	Acyl-CoA Dehydrogenase Medium Chain	Protein Coding	P11310	59	GC01P075724	2.68056	https://www.genecards.org/cgi-bin/carddisp.pl?gene=ACADM
ZNF326	Zinc Finger Protein 326	Protein Coding	Q5BKZ1	43	GC01P089995	2.67924	https://www.genecards.org/cgi-bin/carddisp.pl?gene=ZNF326
POLD1	DNA Polymerase Delta 1, Catalytic Subunit	Protein Coding	P28340	59	GC19P133473	2.67876	https://www.genecards.org/cgi-bin/carddisp.pl?gene=POLD1
GFAP	Glial Fibrillary Acidic Protein	Protein Coding	P14136	61	GC17M089491	2.67709	https://www.genecards.org/cgi-bin/carddisp.pl?gene=GFAP
RFC3	Replication Factor C Subunit 3	Protein Coding	P40938	49	GC13P033818	2.67437	https://www.genecards.org/cgi-bin/carddisp.pl?gene=RFC3
TLR2	Toll Like Receptor 2	Protein Coding	O60603	65	GC04P153684	2.67304	https://www.genecards.org/cgi-bin/carddisp.pl?gene=TLR2
SREBF1	Sterol Regulatory Element Binding Transcription Factor 1	Protein Coding	P36956	61	GC17M017810	2.67264	https://www.genecards.org/cgi-bin/carddisp.pl?gene=SREBF1
IRF2BP1	Interferon Regulatory Factor 2 Binding Protein 1	Protein Coding	Q8IU81	43	GC19M101149	2.67125	https://www.genecards.org/cgi-bin/carddisp.pl?gene=IRF2BP1
OARD1	O-Acyl-ADP-Ribose Deacylase 1	Protein Coding	Q9Y530	43	GC06M100494	2.6712	https://www.genecards.org/cgi-bin/carddisp.pl?gene=OARD1
SERPINE1	Serpin Family E Member 1	Protein Coding	P05121	63	GC07P101127	2.66778	https://www.genecards.org/cgi-bin/carddisp.pl?gene=SERPINE1
GLUD1	Glutamate Dehydrogenase 1	Protein Coding	P00367	63	GC10M087050	2.6648	https://www.genecards.org/cgi-bin/carddisp.pl?gene=GLUD1
RPS19	Ribosomal Protein S19	Protein Coding	P39019	60	GC19P133127	2.66269	https://www.genecards.org/cgi-bin/carddisp.pl?gene=RPS19
NFATC1	Nuclear Factor Of Activated T Cells 1	Protein Coding	O95644	61	GC18P079395	2.66254	https://www.genecards.org/cgi-bin/carddisp.pl?gene=NFATC1
NR1I2	Nuclear Receptor Subfamily 1 Group I Member 2	Protein Coding	O75469	55	GC03P119780	2.66059	https://www.genecards.org/cgi-bin/carddisp.pl?gene=NR1I2
CAPZA1	Capping Actin Protein Of Muscle Z-Line Subunit Alpha 1	Protein Coding	P52907	51	GC01P112619	2.65987	https://www.genecards.org/cgi-bin/carddisp.pl?gene=CAPZA1
MTHFR	Methylenetetrahydrofolate Reductase	Protein Coding	P42898	61	GC01M011785	2.65878	https://www.genecards.org/cgi-bin/carddisp.pl?gene=MTHFR
RPS19BP1	Ribosomal Protein S19 Binding Protein 1	Protein Coding	Q86WX3	42	GC22M081590	2.6577	https://www.genecards.org/cgi-bin/carddisp.pl?gene=RPS19BP1
NUP98	Nucleoporin 98 And 96 Precursor	Protein Coding	P52948	58	GC11M003671	2.65688	https://www.genecards.org/cgi-bin/carddisp.pl?gene=NUP98
GLI1	GLI Family Zinc Finger 1	Protein Coding	P08151	61	GC12P065433	2.65175	https://www.genecards.org/cgi-bin/carddisp.pl?gene=GLI1
NR2E1	Nuclear Receptor Subfamily 2 Group E Member 1	Protein Coding	Q9Y466	55	GC06P108166	2.64973	https://www.genecards.org/cgi-bin/carddisp.pl?gene=NR2E1
TAF1A	TATA-Box Binding Protein Associated Factor, RNA Polymerase I Subunit A	Protein Coding	Q15573	45	GC01M227011	2.63854	https://www.genecards.org/cgi-bin/carddisp.pl?gene=TAF1A
SRSF7	Serine And Arginine Rich Splicing Factor 7	Protein Coding	Q16629	51	GC02M038743	2.63825	https://www.genecards.org/cgi-bin/carddisp.pl?gene=SRSF7
PPP2R2A	Protein Phosphatase 2 Regulatory Subunit Balpha	Protein Coding	P63151	58	GC08P026292	2.63722	https://www.genecards.org/cgi-bin/carddisp.pl?gene=PPP2R2A
CYP2E1	Cytochrome P450 Family 2 Subfamily E Member 1	Protein Coding	P05181	58	GC10P133520	2.63652	https://www.genecards.org/cgi-bin/carddisp.pl?gene=CYP2E1
CUL1	Cullin 1	Protein Coding	Q13616	58	GC07P148697	2.63546	https://www.genecards.org/cgi-bin/carddisp.pl?gene=CUL1
RPN1	Ribophorin I	Protein Coding	P04843	55	GC03M128619	2.63509	https://www.genecards.org/cgi-bin/carddisp.pl?gene=RPN1
FOXK2	Forkhead Box K2	Protein Coding	Q01167	46	GC17P082519	2.63139	https://www.genecards.org/cgi-bin/carddisp.pl?gene=FOXK2
YWHAH	Tyrosine 3-Monooxygenase/Tryptophan 5-Monooxygenase Activation Protein Eta	Protein Coding	Q04917	59	GC22P031944	2.63031	https://www.genecards.org/cgi-bin/carddisp.pl?gene=YWHAH
FOXA2	Forkhead Box A2	Protein Coding	Q9Y261	59	GC20M022581	2.62861	https://www.genecards.org/cgi-bin/carddisp.pl?gene=FOXA2
PPP2CB	Protein Phosphatase 2 Catalytic Subunit Beta	Protein Coding	P62714	51	GC08M030951	2.62585	https://www.genecards.org/cgi-bin/carddisp.pl?gene=PPP2CB
IK	IK Cytokine	Protein Coding	Q13123	51	GC05P155465	2.62498	https://www.genecards.org/cgi-bin/carddisp.pl?gene=IK
NUPR1	Nuclear Protein 1, Transcriptional Regulator	Protein Coding	O60356	43	GC16M028532	2.6235	https://www.genecards.org/cgi-bin/carddisp.pl?gene=NUPR1
KIF11	Kinesin Family Member 11	Protein Coding	P52732	61	GC10P092574	2.62231	https://www.genecards.org/cgi-bin/carddisp.pl?gene=KIF11
TUG1	Taurine Up-Regulated 1	Protein Coding	A0A6I8PU40	33	GC22P030969	2.61978	https://www.genecards.org/cgi-bin/carddisp.pl?gene=TUG1
USP38	Ubiquitin Specific Peptidase 38	Protein Coding	Q8NB14	40	GC04P143184	2.61956	https://www.genecards.org/cgi-bin/carddisp.pl?gene=USP38
ILF3	Interleukin Enhancer Binding Factor 3	Protein Coding	Q12906	49	GC19P132289	2.61704	https://www.genecards.org/cgi-bin/carddisp.pl?gene=ILF3
PIN1	Peptidylprolyl Cis/Trans Isomerase, NIMA-Interacting 1	Protein Coding	Q13526	60	GC19P009835	2.61587	https://www.genecards.org/cgi-bin/carddisp.pl?gene=PIN1
MYB	MYB Proto-Oncogene, Transcription Factor	Protein Coding	P10242	62	GC06P135181	2.61474	https://www.genecards.org/cgi-bin/carddisp.pl?gene=MYB
PSMC5	Proteasome 26S Subunit, ATPase 5	Protein Coding	P62195	54	GC17P063827	2.61291	https://www.genecards.org/cgi-bin/carddisp.pl?gene=PSMC5
RPS12	Ribosomal Protein S12	Protein Coding	P25398	54	GC06P132814	2.61269	https://www.genecards.org/cgi-bin/carddisp.pl?gene=RPS12
SON	SON DNA And RNA Binding Protein	Protein Coding	P18583	52	GC21P033542	2.61269	https://www.genecards.org/cgi-bin/carddisp.pl?gene=SON
GTF2H1	General Transcription Factor IIH Subunit 1	Protein Coding	P32780	54	GC11P019459	2.61197	https://www.genecards.org/cgi-bin/carddisp.pl?gene=GTF2H1
TNFRSF10A	TNF Receptor Superfamily Member 10a	Protein Coding	O00220	57	GC08M023190	2.60905	https://www.genecards.org/cgi-bin/carddisp.pl?gene=TNFRSF10A
PKN2	Protein Kinase N2	Protein Coding	Q16513	56	GC01P088684	2.60835	https://www.genecards.org/cgi-bin/carddisp.pl?gene=PKN2
CCND2	Cyclin D2	Protein Coding	P30279	61	GC12P046708	2.60708	https://www.genecards.org/cgi-bin/carddisp.pl?gene=CCND2
STAG2	STAG2 Cohesin Complex Component	Protein Coding	Q8N3U4	58	GC0XP123960	2.60605	https://www.genecards.org/cgi-bin/carddisp.pl?gene=STAG2
ALDH2	Aldehyde Dehydrogenase 2 Family Member	Protein Coding	P05091	63	GC12P111766	2.6059	https://www.genecards.org/cgi-bin/carddisp.pl?gene=ALDH2
PITX3	Paired Like Homeodomain 3	Protein Coding	O75364	51	GC10M102230	2.60203	https://www.genecards.org/cgi-bin/carddisp.pl?gene=PITX3
RPL30	Ribosomal Protein L30	Protein Coding	P62888	51	GC08M098024	2.60163	https://www.genecards.org/cgi-bin/carddisp.pl?gene=RPL30
SMC4	Structural Maintenance Of Chromosomes 4	Protein Coding	Q9NTJ3	54	GC03P160399	2.60008	https://www.genecards.org/cgi-bin/carddisp.pl?gene=SMC4
TIMM50	Translocase Of Inner Mitochondrial Membrane 50	Protein Coding	Q3ZCQ8	51	GC19P039480	2.59989	https://www.genecards.org/cgi-bin/carddisp.pl?gene=TIMM50
TRIP12	Thyroid Hormone Receptor Interactor 12	Protein Coding	Q14669	54	GC02M229763	2.59868	https://www.genecards.org/cgi-bin/carddisp.pl?gene=TRIP12
EMSY	EMSY Transcriptional Repressor, BRCA2 Interacting	Protein Coding	Q7Z589	48	GC11P099461	2.59593	https://www.genecards.org/cgi-bin/carddisp.pl?gene=EMSY
THOC3	THO Complex Subunit 3	Protein Coding	Q96J01	44	GC05M175917	2.59574	https://www.genecards.org/cgi-bin/carddisp.pl?gene=THOC3
VTRNA1-1	Vault RNA 1-1	RNA Gene		18	GC05P156893	2.5949	https://www.genecards.org/cgi-bin/carddisp.pl?gene=VTRNA1-1
PWAR4	Prader Willi/Angelman Region RNA 4	RNA Gene		18	GC15P025211	2.59267	https://www.genecards.org/cgi-bin/carddisp.pl?gene=PWAR4
EGF	Epidermal Growth Factor	Protein Coding	P01133	64	GC04P109912	2.59102	https://www.genecards.org/cgi-bin/carddisp.pl?gene=EGF
CDC25A	Cell Division Cycle 25A	Protein Coding	P30304	61	GC03M048344	2.59101	https://www.genecards.org/cgi-bin/carddisp.pl?gene=CDC25A
IRS4	Insulin Receptor Substrate 4	Protein Coding	O14654	54	GC0XM108720	2.59007	https://www.genecards.org/cgi-bin/carddisp.pl?gene=IRS4
LHCGR	Luteinizing Hormone/Choriogonadotropin Receptor	Protein Coding	P22888	59	GC02M048686	2.58984	https://www.genecards.org/cgi-bin/carddisp.pl?gene=LHCGR
BLM	BLM RecQ Like Helicase	Protein Coding	P54132	62	GC15P090717	2.58743	https://www.genecards.org/cgi-bin/carddisp.pl?gene=BLM
TGIF1	TGFB Induced Factor Homeobox 1	Protein Coding	Q15583	58	GC18P003411	2.58709	https://www.genecards.org/cgi-bin/carddisp.pl?gene=TGIF1
RPS24	Ribosomal Protein S24	Protein Coding	P62847	55	GC10P078033	2.58559	https://www.genecards.org/cgi-bin/carddisp.pl?gene=RPS24
ATF3	Activating Transcription Factor 3	Protein Coding	P18847	57	GC01P212565	2.58387	https://www.genecards.org/cgi-bin/carddisp.pl?gene=ATF3
JAK1	Janus Kinase 1	Protein Coding	P23458	66	GC01M064833	2.58203	https://www.genecards.org/cgi-bin/carddisp.pl?gene=JAK1
SLC25A3	Solute Carrier Family 25 Member 3	Protein Coding	Q00325	58	GC12P098593	2.5814	https://www.genecards.org/cgi-bin/carddisp.pl?gene=SLC25A3
GTF2E1	General Transcription Factor IIE Subunit 1	Protein Coding	P29083	48	GC03P120856	2.58103	https://www.genecards.org/cgi-bin/carddisp.pl?gene=GTF2E1
DNTTIP2	Deoxynucleotidyltransferase Terminal Interacting Protein 2	Protein Coding	Q5QJE6	40	GC01M093866	2.58055	https://www.genecards.org/cgi-bin/carddisp.pl?gene=DNTTIP2
CPSF2	Cleavage And Polyadenylation Specific Factor 2	Protein Coding	Q9P2I0	44	GC14P092121	2.57735	https://www.genecards.org/cgi-bin/carddisp.pl?gene=CPSF2
EIF3F	Eukaryotic Translation Initiation Factor 3 Subunit F	Protein Coding	O00303	55	GC11P007970	2.57211	https://www.genecards.org/cgi-bin/carddisp.pl?gene=EIF3F
CPT1A	Carnitine Palmitoyltransferase 1A	Protein Coding	P50416	61	GC11M068754	2.57079	https://www.genecards.org/cgi-bin/carddisp.pl?gene=CPT1A
DCAF7	DDB1 And CUL4 Associated Factor 7	Protein Coding	P61962	49	GC17P063550	2.56999	https://www.genecards.org/cgi-bin/carddisp.pl?gene=DCAF7
ATP1A1	ATPase Na+/K+ Transporting Subunit Alpha 1	Protein Coding	P05023	62	GC01P116372	2.56984	https://www.genecards.org/cgi-bin/carddisp.pl?gene=ATP1A1
CS	Citrate Synthase	Protein Coding	O75390	58	GC12M056271	2.56812	https://www.genecards.org/cgi-bin/carddisp.pl?gene=CS
FOXK1	Forkhead Box K1	Protein Coding	P85037	43	GC07P004682	2.56344	https://www.genecards.org/cgi-bin/carddisp.pl?gene=FOXK1
TFAM	Transcription Factor A, Mitochondrial	Protein Coding	Q00059	57	GC10P058385	2.56093	https://www.genecards.org/cgi-bin/carddisp.pl?gene=TFAM
ERBB2	Erb-B2 Receptor Tyrosine Kinase 2	Protein Coding	P04626	68	GC17P039687	2.55916	https://www.genecards.org/cgi-bin/carddisp.pl?gene=ERBB2
RPS17	Ribosomal Protein S17	Protein Coding	P08708	54	GC15M082536	2.5568	https://www.genecards.org/cgi-bin/carddisp.pl?gene=RPS17
PAX7	Paired Box 7	Protein Coding	P23759	55	GC01P060736	2.55372	https://www.genecards.org/cgi-bin/carddisp.pl?gene=PAX7
ADPRS	ADP-Ribosylserine Hydrolase	Protein Coding	Q9NX46	48	GC01P061730	2.55158	https://www.genecards.org/cgi-bin/carddisp.pl?gene=ADPRS
PAX6	Paired Box 6	Protein Coding	P26367	61	GC11M031784	2.54908	https://www.genecards.org/cgi-bin/carddisp.pl?gene=PAX6
SF3A2	Splicing Factor 3a Subunit 2	Protein Coding	Q15428	48	GC19P002236	2.54752	https://www.genecards.org/cgi-bin/carddisp.pl?gene=SF3A2
GTF3C5	General Transcription Factor IIIC Subunit 5	Protein Coding	Q9Y5Q8	45	GC09P133030	2.5431	https://www.genecards.org/cgi-bin/carddisp.pl?gene=GTF3C5
RECK	Reversion Inducing Cysteine Rich Protein With Kazal Motifs	Protein Coding	O95980	51	GC09P036036	2.54255	https://www.genecards.org/cgi-bin/carddisp.pl?gene=RECK
RPL3	Ribosomal Protein L3	Protein Coding	P39023	54	GC22M081586	2.54173	https://www.genecards.org/cgi-bin/carddisp.pl?gene=RPL3
VCP	Valosin Containing Protein	Protein Coding	P55072	62	GC09M035431	2.54039	https://www.genecards.org/cgi-bin/carddisp.pl?gene=VCP
SRRT	Serrate, RNA Effector Molecule	Protein Coding	Q9BXP5	49	GC07P100875	2.54023	https://www.genecards.org/cgi-bin/carddisp.pl?gene=SRRT
EXOSC9	Exosome Component 9	Protein Coding	Q06265	54	GC04P121801	2.53942	https://www.genecards.org/cgi-bin/carddisp.pl?gene=EXOSC9
CCT5	Chaperonin Containing TCP1 Subunit 5	Protein Coding	P48643	56	GC05P010249	2.53898	https://www.genecards.org/cgi-bin/carddisp.pl?gene=CCT5
PBX1	PBX Homeobox 1	Protein Coding	P40424	59	GC01P170881	2.5367	https://www.genecards.org/cgi-bin/carddisp.pl?gene=PBX1
NOP2	NOP2 Nucleolar Protein	Protein Coding	P46087	51	GC12M006556	2.5356	https://www.genecards.org/cgi-bin/carddisp.pl?gene=NOP2
KLF11	KLF Transcription Factor 11	Protein Coding	O14901	48	GC02P010377	2.5347	https://www.genecards.org/cgi-bin/carddisp.pl?gene=KLF11
RPS23	Ribosomal Protein S23	Protein Coding	P62266	52	GC05M082273	2.53132	https://www.genecards.org/cgi-bin/carddisp.pl?gene=RPS23
FXR1	FMR1 Autosomal Homolog 1	Protein Coding	P51114	58	GC03P180868	2.531	https://www.genecards.org/cgi-bin/carddisp.pl?gene=FXR1
POLR1A	RNA Polymerase I Subunit A	Protein Coding	O95602	56	GC02M086021	2.52972	https://www.genecards.org/cgi-bin/carddisp.pl?gene=POLR1A
NUP205	Nucleoporin 205	Protein Coding	Q92621	52	GC07P135557	2.52939	https://www.genecards.org/cgi-bin/carddisp.pl?gene=NUP205
ACTN1	Actinin Alpha 1	Protein Coding	P12814	62	GC14M068874	2.52809	https://www.genecards.org/cgi-bin/carddisp.pl?gene=ACTN1
PRDX6	Peroxiredoxin 6	Protein Coding	P30041	59	GC01P173477	2.52782	https://www.genecards.org/cgi-bin/carddisp.pl?gene=PRDX6
DUSP19	Dual Specificity Phosphatase 19	Protein Coding	Q8WTR2	50	GC02P183078	2.52614	https://www.genecards.org/cgi-bin/carddisp.pl?gene=DUSP19
THRB	Thyroid Hormone Receptor Beta	Protein Coding	P10828	61	GC03M024117	2.52279	https://www.genecards.org/cgi-bin/carddisp.pl?gene=THRB
U2AF2	U2 Small Nuclear RNA Auxiliary Factor 2	Protein Coding	P26368	52	GC19P055654	2.52216	https://www.genecards.org/cgi-bin/carddisp.pl?gene=U2AF2
NFIC	Nuclear Factor I C	Protein Coding	P08651	51	GC19P003314	2.52074	https://www.genecards.org/cgi-bin/carddisp.pl?gene=NFIC
SMAD7	SMAD Family Member 7	Protein Coding	O15105	56	GC18M048919	2.52049	https://www.genecards.org/cgi-bin/carddisp.pl?gene=SMAD7
CMAS	Cytidine Monophosphate N-Acetylneuraminic Acid Synthetase	Protein Coding	Q8NFW8	46	GC12P022046	2.51962	https://www.genecards.org/cgi-bin/carddisp.pl?gene=CMAS
SPI1	Spi-1 Proto-Oncogene	Protein Coding	P17947	56	GC11M132469	2.51746	https://www.genecards.org/cgi-bin/carddisp.pl?gene=SPI1
LOC110366354	CYP3A4 5' Regulatory Region	Functional Element		2	GC07P099784	2.51607	https://www.genecards.org/cgi-bin/carddisp.pl?gene=LOC110366354
CDK6	Cyclin Dependent Kinase 6	Protein Coding	Q00534	64	GC07M092604	2.5107	https://www.genecards.org/cgi-bin/carddisp.pl?gene=CDK6
STK11	Serine/Threonine Kinase 11	Protein Coding	Q15831	63	GC19P001177	2.50875	https://www.genecards.org/cgi-bin/carddisp.pl?gene=STK11
SPOP	Speckle Type BTB/POZ Protein	Protein Coding	O43791	57	GC17M049598	2.5075	https://www.genecards.org/cgi-bin/carddisp.pl?gene=SPOP
DCAF5	DDB1 And CUL4 Associated Factor 5	Protein Coding	Q96JK2	42	GC14M069050	2.50659	https://www.genecards.org/cgi-bin/carddisp.pl?gene=DCAF5
RPS25	Ribosomal Protein S25	Protein Coding	P62851	49	GC11M119015	2.50523	https://www.genecards.org/cgi-bin/carddisp.pl?gene=RPS25
CAV1	Caveolin 1	Protein Coding	Q03135	61	GC07P116524	2.50358	https://www.genecards.org/cgi-bin/carddisp.pl?gene=CAV1
HNRNPR	Heterogeneous Nuclear Ribonucleoprotein R	Protein Coding	O43390	52	GC01M023303	2.5033	https://www.genecards.org/cgi-bin/carddisp.pl?gene=HNRNPR
SRSF3	Serine And Arginine Rich Splicing Factor 3	Protein Coding	P84103	51	GC06P156444	2.50272	https://www.genecards.org/cgi-bin/carddisp.pl?gene=SRSF3
ZNF592	Zinc Finger Protein 592	Protein Coding	Q92610	47	GC15P176147	2.49878	https://www.genecards.org/cgi-bin/carddisp.pl?gene=ZNF592
HSD17B10	Hydroxysteroid 17-Beta Dehydrogenase 10	Protein Coding	Q99714	59	GC0XM053431	2.49878	https://www.genecards.org/cgi-bin/carddisp.pl?gene=HSD17B10
DNAJA3	DnaJ Heat Shock Protein Family (Hsp40) Member A3	Protein Coding	Q96EY1	50	GC16P004425	2.49786	https://www.genecards.org/cgi-bin/carddisp.pl?gene=DNAJA3
TIMP3	TIMP Metallopeptidase Inhibitor 3	Protein Coding	P35625	56	GC22P081341	2.49753	https://www.genecards.org/cgi-bin/carddisp.pl?gene=TIMP3
USP11	Ubiquitin Specific Peptidase 11	Protein Coding	P51784	51	GC0XP047232	2.49636	https://www.genecards.org/cgi-bin/carddisp.pl?gene=USP11
ZNF331	Zinc Finger Protein 331	Protein Coding	Q9NQX6	48	GC19P133621	2.49528	https://www.genecards.org/cgi-bin/carddisp.pl?gene=ZNF331
TAF1C	TATA-Box Binding Protein Associated Factor, RNA Polymerase I Subunit C	Protein Coding	Q15572	50	GC16M084177	2.49524	https://www.genecards.org/cgi-bin/carddisp.pl?gene=TAF1C
AATF	Apoptosis Antagonizing Transcription Factor	Protein Coding	Q9NY61	52	GC17P036948	2.49378	https://www.genecards.org/cgi-bin/carddisp.pl?gene=AATF
CPSF1	Cleavage And Polyadenylation Specific Factor 1	Protein Coding	Q10570	51	GC08M144393	2.49159	https://www.genecards.org/cgi-bin/carddisp.pl?gene=CPSF1
NFE2	Nuclear Factor, Erythroid 2	Protein Coding	Q16621	54	GC12M054292	2.49038	https://www.genecards.org/cgi-bin/carddisp.pl?gene=NFE2
EIF3I	Eukaryotic Translation Initiation Factor 3 Subunit I	Protein Coding	Q13347	49	GC01P032221	2.48983	https://www.genecards.org/cgi-bin/carddisp.pl?gene=EIF3I
RASSF1	Ras Association Domain Family Member 1	Protein Coding	Q9NS23	55	GC03M050329	2.48907	https://www.genecards.org/cgi-bin/carddisp.pl?gene=RASSF1
NUDC	Nuclear Distribution C, Dynein Complex Regulator	Protein Coding	Q9Y266	54	GC01P061276	2.48568	https://www.genecards.org/cgi-bin/carddisp.pl?gene=NUDC
SENP1	SUMO Specific Peptidase 1	Protein Coding	Q9P0U3	56	GC12M048042	2.48554	https://www.genecards.org/cgi-bin/carddisp.pl?gene=SENP1
BLOC1S1	Biogenesis Of Lysosomal Organelles Complex 1 Subunit 1	Protein Coding	P78537	46	GC12P065339	2.48125	https://www.genecards.org/cgi-bin/carddisp.pl?gene=BLOC1S1
RTCB	RNA 2',3'-Cyclic Phosphate And 5'-OH Ligase	Protein Coding	Q9Y3I0	48	GC22M032387	2.47695	https://www.genecards.org/cgi-bin/carddisp.pl?gene=RTCB
SNAI2	Snail Family Transcriptional Repressor 2	Protein Coding	O43623	55	GC08M048917	2.47575	https://www.genecards.org/cgi-bin/carddisp.pl?gene=SNAI2
SRSF6	Serine And Arginine Rich Splicing Factor 6	Protein Coding	Q13247	52	GC20P043457	2.47365	https://www.genecards.org/cgi-bin/carddisp.pl?gene=SRSF6
TOP2B	DNA Topoisomerase II Beta	Protein Coding	Q02880	57	GC03M027595	2.47286	https://www.genecards.org/cgi-bin/carddisp.pl?gene=TOP2B
LDHA	Lactate Dehydrogenase A	Protein Coding	P00338	63	GC11P018394	2.47144	https://www.genecards.org/cgi-bin/carddisp.pl?gene=LDHA
CBFA2T3	CBFA2/RUNX1 Partner Transcriptional Co-Repressor 3	Protein Coding	O75081	50	GC16M088874	2.47117	https://www.genecards.org/cgi-bin/carddisp.pl?gene=CBFA2T3
NDC80	NDC80 Kinetochore Complex Component	Protein Coding	O14777	54	GC18P002571	2.46959	https://www.genecards.org/cgi-bin/carddisp.pl?gene=NDC80
MSH3	MutS Homolog 3	Protein Coding	P20585	55	GC05P080654	2.467	https://www.genecards.org/cgi-bin/carddisp.pl?gene=MSH3
ZNF687	Zinc Finger Protein 687	Protein Coding	Q8N1G0	47	GC01P151281	2.46533	https://www.genecards.org/cgi-bin/carddisp.pl?gene=ZNF687
CORO1C	Coronin 1C	Protein Coding	Q9ULV4	46	GC12M108645	2.46512	https://www.genecards.org/cgi-bin/carddisp.pl?gene=CORO1C
SOCS1	Suppressor Of Cytokine Signaling 1	Protein Coding	O15524	58	GC16M027316	2.46206	https://www.genecards.org/cgi-bin/carddisp.pl?gene=SOCS1
TKT	Transketolase	Protein Coding	P29401	58	GC03M053224	2.46079	https://www.genecards.org/cgi-bin/carddisp.pl?gene=TKT
BCL11A	BCL11 Transcription Factor A	Protein Coding	Q9H165	56	GC02M060451	2.46	https://www.genecards.org/cgi-bin/carddisp.pl?gene=BCL11A
TCERG1	Transcription Elongation Regulator 1	Protein Coding	O14776	52	GC05P146447	2.45895	https://www.genecards.org/cgi-bin/carddisp.pl?gene=TCERG1
MITF	Melanocyte Inducing Transcription Factor	Protein Coding	O75030	61	GC03P069740	2.45782	https://www.genecards.org/cgi-bin/carddisp.pl?gene=MITF
CHKB-CPT1B	CHKB-CPT1B Readthrough (NMD Candidate)	RNA Gene		25	GC22M050568	2.45745	https://www.genecards.org/cgi-bin/carddisp.pl?gene=CHKB-CPT1B
LARP1	La Ribonucleoprotein 1, Translational Regulator	Protein Coding	Q6PKG0	45	GC05P154682	2.45609	https://www.genecards.org/cgi-bin/carddisp.pl?gene=LARP1
MAT1A	Methionine Adenosyltransferase 1A	Protein Coding	Q00266	59	GC10M080271	2.45238	https://www.genecards.org/cgi-bin/carddisp.pl?gene=MAT1A
CCAR1	Cell Division Cycle And Apoptosis Regulator 1	Protein Coding	Q8IX12	47	GC10P068721	2.44732	https://www.genecards.org/cgi-bin/carddisp.pl?gene=CCAR1
HULC	Hepatocellular Carcinoma Up-Regulated Long Non-Coding RNA	RNA Gene		29	GC06P008703	2.44444	https://www.genecards.org/cgi-bin/carddisp.pl?gene=HULC
SLC25A1	Solute Carrier Family 25 Member 1	Protein Coding	P53007	58	GC22M020411	2.44227	https://www.genecards.org/cgi-bin/carddisp.pl?gene=SLC25A1
PRKCD	Protein Kinase C Delta	Protein Coding	Q05655	65	GC03P053156	2.44074	https://www.genecards.org/cgi-bin/carddisp.pl?gene=PRKCD
USP39	Ubiquitin Specific Peptidase 39	Protein Coding	Q53GS9	44	GC02P086892	2.43938	https://www.genecards.org/cgi-bin/carddisp.pl?gene=USP39
HNRNPH2	Heterogeneous Nuclear Ribonucleoprotein H2	Protein Coding	P55795	52	GC0XP101408	2.43924	https://www.genecards.org/cgi-bin/carddisp.pl?gene=HNRNPH2
FZR1	Fizzy And Cell Division Cycle 20 Related 1	Protein Coding	Q9UM11	53	GC19P003506	2.43722	https://www.genecards.org/cgi-bin/carddisp.pl?gene=FZR1
IL2	Interleukin 2	Protein Coding	P60568	58	GC04M122451	2.43681	https://www.genecards.org/cgi-bin/carddisp.pl?gene=IL2
UBE2D2	Ubiquitin Conjugating Enzyme E2 D2	Protein Coding	P62837	54	GC05P139526	2.43567	https://www.genecards.org/cgi-bin/carddisp.pl?gene=UBE2D2
STRAP	Serine/Threonine Kinase Receptor Associated Protein	Protein Coding	Q9Y3F4	51	GC12P015882	2.43477	https://www.genecards.org/cgi-bin/carddisp.pl?gene=STRAP
FOXC1	Forkhead Box C1	Protein Coding	Q12948	55	GC06P001711	2.43398	https://www.genecards.org/cgi-bin/carddisp.pl?gene=FOXC1
PRDX4	Peroxiredoxin 4	Protein Coding	Q13162	53	GC0XP023665	2.43301	https://www.genecards.org/cgi-bin/carddisp.pl?gene=PRDX4
RPS15A	Ribosomal Protein S15a	Protein Coding	P62244	54	GC16M018781	2.43292	https://www.genecards.org/cgi-bin/carddisp.pl?gene=RPS15A
SRSF1	Serine And Arginine Rich Splicing Factor 1	Protein Coding	Q07955	55	GC17M089862	2.43218	https://www.genecards.org/cgi-bin/carddisp.pl?gene=SRSF1
PITX2	Paired Like Homeodomain 2	Protein Coding	Q99697	58	GC04M110617	2.43158	https://www.genecards.org/cgi-bin/carddisp.pl?gene=PITX2
PHF3	PHD Finger Protein 3	Protein Coding	Q92576	48	GC06P063635	2.42909	https://www.genecards.org/cgi-bin/carddisp.pl?gene=PHF3
SGO1	Shugoshin 1	Protein Coding	Q5FBB7	53	GC03M027517	2.42899	https://www.genecards.org/cgi-bin/carddisp.pl?gene=SGO1
FAS-AS1	FAS Antisense RNA 1	RNA Gene		22	GC10M088991	2.42722	https://www.genecards.org/cgi-bin/carddisp.pl?gene=FAS-AS1
NR2C1	Nuclear Receptor Subfamily 2 Group C Member 1	Protein Coding	P13056	51	GC12M095022	2.42521	https://www.genecards.org/cgi-bin/carddisp.pl?gene=NR2C1
CDX2	Caudal Type Homeobox 2	Protein Coding	Q99626	54	GC13M027962	2.41672	https://www.genecards.org/cgi-bin/carddisp.pl?gene=CDX2
TSR1	TSR1 Ribosome Maturation Factor	Protein Coding	Q2NL82	50	GC17M002322	2.41615	https://www.genecards.org/cgi-bin/carddisp.pl?gene=TSR1
MAZ	MYC Associated Zinc Finger Protein	Protein Coding	P56270	52	GC16P029806	2.41569	https://www.genecards.org/cgi-bin/carddisp.pl?gene=MAZ
NFATC2	Nuclear Factor Of Activated T Cells 2	Protein Coding	Q13469	59	GC20M051386	2.40596	https://www.genecards.org/cgi-bin/carddisp.pl?gene=NFATC2
MMP2	Matrix Metallopeptidase 2	Protein Coding	P08253	66	GC16P105536	2.40591	https://www.genecards.org/cgi-bin/carddisp.pl?gene=MMP2
CYP1A1	Cytochrome P450 Family 1 Subfamily A Member 1	Protein Coding	P04798	59	GC15M074719	2.40332	https://www.genecards.org/cgi-bin/carddisp.pl?gene=CYP1A1
MIR98	MicroRNA 98	RNA Gene		27	GC0XM053894	2.39932	https://www.genecards.org/cgi-bin/carddisp.pl?gene=MIR98
GTF2E2	General Transcription Factor IIE Subunit 2	Protein Coding	P29084	53	GC08M030578	2.39427	https://www.genecards.org/cgi-bin/carddisp.pl?gene=GTF2E2
HTT	Huntingtin	Protein Coding	P42858	56	GC04P003041	2.39415	https://www.genecards.org/cgi-bin/carddisp.pl?gene=HTT
CTPS1	CTP Synthase 1	Protein Coding	P17812	58	GC01P040979	2.39395	https://www.genecards.org/cgi-bin/carddisp.pl?gene=CTPS1
TXN	Thioredoxin	Protein Coding	P10599	58	GC09M110243	2.39389	https://www.genecards.org/cgi-bin/carddisp.pl?gene=TXN
HNRNPH3	Heterogeneous Nuclear Ribonucleoprotein H3	Protein Coding	P31942	51	GC10P068331	2.39218	https://www.genecards.org/cgi-bin/carddisp.pl?gene=HNRNPH3
ATP13A2	ATPase Cation Transporting 13A2	Protein Coding	Q9NQ11	56	GC01M016985	2.39078	https://www.genecards.org/cgi-bin/carddisp.pl?gene=ATP13A2
NME1	NME/NM23 Nucleoside Diphosphate Kinase 1	Protein Coding	P15531	59	GC17P134115	2.38258	https://www.genecards.org/cgi-bin/carddisp.pl?gene=NME1
FOXM1	Forkhead Box M1	Protein Coding	Q08050	56	GC12M002857	2.38219	https://www.genecards.org/cgi-bin/carddisp.pl?gene=FOXM1
ACTR1A	Actin Related Protein 1A	Protein Coding	P61163	47	GC10M102479	2.38103	https://www.genecards.org/cgi-bin/carddisp.pl?gene=ACTR1A
CERS1	Ceramide Synthase 1	Protein Coding	P27544	54	GC19M018868	2.37756	https://www.genecards.org/cgi-bin/carddisp.pl?gene=CERS1
CCL2	C-C Motif Chemokine Ligand 2	Protein Coding	P13500	61	GC17P034255	2.37753	https://www.genecards.org/cgi-bin/carddisp.pl?gene=CCL2
COP1	COP1 E3 Ubiquitin Ligase	Protein Coding	Q8NHY2	54	GC01M175944	2.37542	https://www.genecards.org/cgi-bin/carddisp.pl?gene=COP1
CD274	CD274 Molecule	Protein Coding	Q9NZQ7	58	GC09P005450	2.37463	https://www.genecards.org/cgi-bin/carddisp.pl?gene=CD274
TXNIP	Thioredoxin Interacting Protein	Protein Coding	Q9H3M7	52	GC01M145992	2.37275	https://www.genecards.org/cgi-bin/carddisp.pl?gene=TXNIP
ASCL1	Achaete-Scute Family BHLH Transcription Factor 1	Protein Coding	P50553	55	GC12P102957	2.37191	https://www.genecards.org/cgi-bin/carddisp.pl?gene=ASCL1
TFAP4	Transcription Factor AP-4	Protein Coding	Q01664	44	GC16M027082	2.36654	https://www.genecards.org/cgi-bin/carddisp.pl?gene=TFAP4
TRPS1	Transcriptional Repressor GATA Binding 1	Protein Coding	Q9UHF7	56	GC08M115408	2.36385	https://www.genecards.org/cgi-bin/carddisp.pl?gene=TRPS1
CD8A	CD8 Subunit Alpha	Protein Coding	P01732	61	GC02M086784	2.36368	https://www.genecards.org/cgi-bin/carddisp.pl?gene=CD8A
EIF4B	Eukaryotic Translation Initiation Factor 4B	Protein Coding	P23588	55	GC12P053006	2.36207	https://www.genecards.org/cgi-bin/carddisp.pl?gene=EIF4B
GLI2	GLI Family Zinc Finger 2	Protein Coding	P10070	61	GC02P120735	2.36087	https://www.genecards.org/cgi-bin/carddisp.pl?gene=GLI2
PDCD11	Programmed Cell Death 11	Protein Coding	Q14690	45	GC10P103396	2.35989	https://www.genecards.org/cgi-bin/carddisp.pl?gene=PDCD11
PYCR1	Pyrroline-5-Carboxylate Reductase 1	Protein Coding	P32322	56	GC17M081932	2.35958	https://www.genecards.org/cgi-bin/carddisp.pl?gene=PYCR1
RARS1	Arginyl-TRNA Synthetase 1	Protein Coding	P54136	56	GC05P168487	2.35952	https://www.genecards.org/cgi-bin/carddisp.pl?gene=RARS1
POLR1C	RNA Polymerase I And III Subunit C	Protein Coding	O15160	56	GC06P156505	2.35772	https://www.genecards.org/cgi-bin/carddisp.pl?gene=POLR1C
TP63	Tumor Protein P63	Protein Coding	Q9H3D4	58	GC03P189598	2.35572	https://www.genecards.org/cgi-bin/carddisp.pl?gene=TP63
PFKP	Phosphofructokinase, Platelet	Protein Coding	Q01813	57	GC10P003066	2.35365	https://www.genecards.org/cgi-bin/carddisp.pl?gene=PFKP
MED16	Mediator Complex Subunit 16	Protein Coding	Q9Y2X0	43	GC19M099859	2.35039	https://www.genecards.org/cgi-bin/carddisp.pl?gene=MED16
ABT1	Activator Of Basal Transcription 1	Protein Coding	Q9ULW3	44	GC06P156064	2.34868	https://www.genecards.org/cgi-bin/carddisp.pl?gene=ABT1
CDK8	Cyclin Dependent Kinase 8	Protein Coding	P49336	62	GC13P026254	2.3482	https://www.genecards.org/cgi-bin/carddisp.pl?gene=CDK8
SFN	Stratifin	Protein Coding	P31947	58	GC01P061271	2.34755	https://www.genecards.org/cgi-bin/carddisp.pl?gene=SFN
TNFRSF10B	TNF Receptor Superfamily Member 10b	Protein Coding	O14763	62	GC08M023020	2.33968	https://www.genecards.org/cgi-bin/carddisp.pl?gene=TNFRSF10B
TBK1	TANK Binding Kinase 1	Protein Coding	Q9UHD2	62	GC12P067025	2.33857	https://www.genecards.org/cgi-bin/carddisp.pl?gene=TBK1
CHFR	Checkpoint With Forkhead And Ring Finger Domains	Protein Coding	Q96EP1	47	GC12M132822	2.33804	https://www.genecards.org/cgi-bin/carddisp.pl?gene=CHFR
COPS5	COP9 Signalosome Subunit 5	Protein Coding	Q92905	54	GC08M067043	2.3376	https://www.genecards.org/cgi-bin/carddisp.pl?gene=COPS5
IGF1	Insulin Like Growth Factor 1	Protein Coding	P05019	61	GC12M102395	2.33663	https://www.genecards.org/cgi-bin/carddisp.pl?gene=IGF1
HLA-G	Major Histocompatibility Complex, Class I, G	Protein Coding	P17693	57	GC06P156194	2.33652	https://www.genecards.org/cgi-bin/carddisp.pl?gene=HLA-G
KLK3	Kallikrein Related Peptidase 3	Protein Coding	P07288	59	GC19P050854	2.33531	https://www.genecards.org/cgi-bin/carddisp.pl?gene=KLK3
WRNIP1	WRN Helicase Interacting Protein 1	Protein Coding	Q96S55	47	GC06P002846	2.32488	https://www.genecards.org/cgi-bin/carddisp.pl?gene=WRNIP1
STAT6	Signal Transducer And Activator Of Transcription 6	Protein Coding	P42226	63	GC12M057095	2.32463	https://www.genecards.org/cgi-bin/carddisp.pl?gene=STAT6
DPM1	Dolichyl-Phosphate Mannosyltransferase Subunit 1, Catalytic	Protein Coding	O60762	55	GC20M050934	2.32288	https://www.genecards.org/cgi-bin/carddisp.pl?gene=DPM1
DDX50	DExD-Box Helicase 50	Protein Coding	Q9BQ39	47	GC10P068901	2.32209	https://www.genecards.org/cgi-bin/carddisp.pl?gene=DDX50
CDC34	Cell Division Cycle 34, Ubiqiutin Conjugating Enzyme	Protein Coding	P49427	55	GC19P131782	2.32154	https://www.genecards.org/cgi-bin/carddisp.pl?gene=CDC34
ZNF827	Zinc Finger Protein 827	Protein Coding	Q17R98	37	GC04M145757	2.32113	https://www.genecards.org/cgi-bin/carddisp.pl?gene=ZNF827
JUND	JunD Proto-Oncogene, AP-1 Transcription Factor Subunit	Protein Coding	P17535	54	GC19M018279	2.32064	https://www.genecards.org/cgi-bin/carddisp.pl?gene=JUND
RPS15	Ribosomal Protein S15	Protein Coding	P62841	51	GC19P001438	2.32023	https://www.genecards.org/cgi-bin/carddisp.pl?gene=RPS15
MAPK10	Mitogen-Activated Protein Kinase 10	Protein Coding	P53779	60	GC04M085990	2.31888	https://www.genecards.org/cgi-bin/carddisp.pl?gene=MAPK10
EPPK1	Epiplakin 1	Protein Coding	P58107	41	GC08M143857	2.31841	https://www.genecards.org/cgi-bin/carddisp.pl?gene=EPPK1
RBM14	RNA Binding Motif Protein 14	Protein Coding	Q96PK6	51	GC11P099068	2.3165	https://www.genecards.org/cgi-bin/carddisp.pl?gene=RBM14
HNRNPUL1	Heterogeneous Nuclear Ribonucleoprotein U Like 1	Protein Coding	Q9BUJ2	50	GC19P041262	2.31491	https://www.genecards.org/cgi-bin/carddisp.pl?gene=HNRNPUL1
ORC5	Origin Recognition Complex Subunit 5	Protein Coding	O43913	47	GC07M104126	2.3145	https://www.genecards.org/cgi-bin/carddisp.pl?gene=ORC5
STAG1	STAG1 Cohesin Complex Component	Protein Coding	Q8WVM7	54	GC03M136336	2.30887	https://www.genecards.org/cgi-bin/carddisp.pl?gene=STAG1
ATG3	Autophagy Related 3	Protein Coding	Q9NT62	52	GC03M112532	2.30875	https://www.genecards.org/cgi-bin/carddisp.pl?gene=ATG3
IGF2	Insulin Like Growth Factor 2	Protein Coding	P01344	61	GC11M013301	2.3076	https://www.genecards.org/cgi-bin/carddisp.pl?gene=IGF2
CCT6A	Chaperonin Containing TCP1 Subunit 6A	Protein Coding	P40227	48	GC07P056051	2.30575	https://www.genecards.org/cgi-bin/carddisp.pl?gene=CCT6A
WWTR1	WW Domain Containing Transcription Regulator 1	Protein Coding	Q9GZV5	50	GC03M149517	2.30293	https://www.genecards.org/cgi-bin/carddisp.pl?gene=WWTR1
PLCG1	Phospholipase C Gamma 1	Protein Coding	P19174	62	GC20P041136	2.30292	https://www.genecards.org/cgi-bin/carddisp.pl?gene=PLCG1
SLC25A11	Solute Carrier Family 25 Member 11	Protein Coding	Q02978	54	GC17M004937	2.3029	https://www.genecards.org/cgi-bin/carddisp.pl?gene=SLC25A11
FSCN1	Fascin Actin-Bundling Protein 1	Protein Coding	Q16658	56	GC07P005592	2.30191	https://www.genecards.org/cgi-bin/carddisp.pl?gene=FSCN1
DLC1	DLC1 Rho GTPase Activating Protein	Protein Coding	Q96QB1	56	GC08M013083	2.30006	https://www.genecards.org/cgi-bin/carddisp.pl?gene=DLC1
NUP85	Nucleoporin 85	Protein Coding	Q9BW27	52	GC17P075205	2.30006	https://www.genecards.org/cgi-bin/carddisp.pl?gene=NUP85
KPNA3	Karyopherin Subunit Alpha 3	Protein Coding	O00505	54	GC13M049699	2.29932	https://www.genecards.org/cgi-bin/carddisp.pl?gene=KPNA3
TLR4	Toll Like Receptor 4	Protein Coding	O00206	64	GC09P117704	2.29698	https://www.genecards.org/cgi-bin/carddisp.pl?gene=TLR4
SRPK1	SRSF Protein Kinase 1	Protein Coding	Q96SB4	56	GC06M100447	2.29546	https://www.genecards.org/cgi-bin/carddisp.pl?gene=SRPK1
FASLG	Fas Ligand	Protein Coding	P48023	61	GC01P172659	2.29436	https://www.genecards.org/cgi-bin/carddisp.pl?gene=FASLG
SMN1	Survival Of Motor Neuron 1, Telomeric	Protein Coding	Q16637	53	GC05P070924	2.29046	https://www.genecards.org/cgi-bin/carddisp.pl?gene=SMN1
GH-LCR	Growth Hormone Locus Control Region	Functional Element		11	GC17P063917	2.28609	https://www.genecards.org/cgi-bin/carddisp.pl?gene=GH-LCR
POLE	DNA Polymerase Epsilon, Catalytic Subunit	Protein Coding	Q07864	60	GC12M132798	2.28603	https://www.genecards.org/cgi-bin/carddisp.pl?gene=POLE
TLX1NB	TLX1 Neighbor	RNA Gene	P0CAT3	32	GC10M101090	2.28502	https://www.genecards.org/cgi-bin/carddisp.pl?gene=TLX1NB
RPL5	Ribosomal Protein L5	Protein Coding	P46777	59	GC01P092855	2.28359	https://www.genecards.org/cgi-bin/carddisp.pl?gene=RPL5
MYH9	Myosin Heavy Chain 9	Protein Coding	P35579	60	GC22M036281	2.28353	https://www.genecards.org/cgi-bin/carddisp.pl?gene=MYH9
HSP90B1	Heat Shock Protein 90 Beta Family Member 1	Protein Coding	P14625	60	GC12P103930	2.28009	https://www.genecards.org/cgi-bin/carddisp.pl?gene=HSP90B1
TEAD1	TEA Domain Transcription Factor 1	Protein Coding	P28347	59	GC11P012674	2.27936	https://www.genecards.org/cgi-bin/carddisp.pl?gene=TEAD1
EWSR1	EWS RNA Binding Protein 1	Protein Coding	Q01844	57	GC22P081206	2.27802	https://www.genecards.org/cgi-bin/carddisp.pl?gene=EWSR1
FARSA	Phenylalanyl-TRNA Synthetase Subunit Alpha	Protein Coding	Q9Y285	51	GC19M012922	2.27761	https://www.genecards.org/cgi-bin/carddisp.pl?gene=FARSA
DCD	Dermcidin	Protein Coding	P81605	48	GC12M054644	2.27747	https://www.genecards.org/cgi-bin/carddisp.pl?gene=DCD
DDX39A	DExD-Box Helicase 39A	Protein Coding	O00148	47	GC19M014408	2.27747	https://www.genecards.org/cgi-bin/carddisp.pl?gene=DDX39A
PHF10	PHD Finger Protein 10	Protein Coding	Q8WUB8	47	GC06M169679	2.27379	https://www.genecards.org/cgi-bin/carddisp.pl?gene=PHF10
KIFC1	Kinesin Family Member C1	Protein Coding	Q9BW19	50	GC06P033391	2.27361	https://www.genecards.org/cgi-bin/carddisp.pl?gene=KIFC1
HOXA5	Homeobox A5	Protein Coding	P20719	52	GC07M028110	2.27312	https://www.genecards.org/cgi-bin/carddisp.pl?gene=HOXA5
HELLS	Helicase, Lymphoid Specific	Protein Coding	Q9NRZ9	58	GC10P116226	2.27043	https://www.genecards.org/cgi-bin/carddisp.pl?gene=HELLS
CFTR	CF Transmembrane Conductance Regulator	Protein Coding	P13569	66	GC07P117287	2.27008	https://www.genecards.org/cgi-bin/carddisp.pl?gene=CFTR
EIF5A	Eukaryotic Translation Initiation Factor 5A	Protein Coding	P63241	56	GC17P007306	2.2677	https://www.genecards.org/cgi-bin/carddisp.pl?gene=EIF5A
YTHDF2	YTH N6-Methyladenosine RNA Binding Protein F2	Protein Coding	Q9Y5A9	49	GC01P061385	2.26766	https://www.genecards.org/cgi-bin/carddisp.pl?gene=YTHDF2
THOC2	THO Complex Subunit 2	Protein Coding	Q8NI27	52	GC0XM123600	2.26684	https://www.genecards.org/cgi-bin/carddisp.pl?gene=THOC2
EIF3G	Eukaryotic Translation Initiation Factor 3 Subunit G	Protein Coding	O75821	50	GC19M010115	2.26662	https://www.genecards.org/cgi-bin/carddisp.pl?gene=EIF3G
BTRC	Beta-Transducin Repeat Containing E3 Ubiquitin Protein Ligase	Protein Coding	Q9Y297	56	GC10P101354	2.26613	https://www.genecards.org/cgi-bin/carddisp.pl?gene=BTRC
MIAT	Myocardial Infarction Associated Transcript	RNA Gene		34	GC22P026646	2.26562	https://www.genecards.org/cgi-bin/carddisp.pl?gene=MIAT
HNRNPAB	Heterogeneous Nuclear Ribonucleoprotein A/B	Protein Coding	Q99729	49	GC05P178204	2.26455	https://www.genecards.org/cgi-bin/carddisp.pl?gene=HNRNPAB
TPR	Translocated Promoter Region, Nuclear Basket Protein	Protein Coding	P12270	54	GC01M186437	2.26067	https://www.genecards.org/cgi-bin/carddisp.pl?gene=TPR
AIFM1	Apoptosis Inducing Factor Mitochondria Associated 1	Protein Coding	O95831	63	GC0XM130129	2.25974	https://www.genecards.org/cgi-bin/carddisp.pl?gene=AIFM1
ZNF451	Zinc Finger Protein 451	Protein Coding	Q9Y4E5	44	GC06P057086	2.2577	https://www.genecards.org/cgi-bin/carddisp.pl?gene=ZNF451
RPL7	Ribosomal Protein L7	Protein Coding	P18124	52	GC08M073290	2.25709	https://www.genecards.org/cgi-bin/carddisp.pl?gene=RPL7
KLF1	KLF Transcription Factor 1	Protein Coding	Q13351	54	GC19M012884	2.25707	https://www.genecards.org/cgi-bin/carddisp.pl?gene=KLF1
RPL14	Ribosomal Protein L14	Protein Coding	P50914	51	GC03P041242	2.25659	https://www.genecards.org/cgi-bin/carddisp.pl?gene=RPL14
HSPB1	Heat Shock Protein Family B (Small) Member 1	Protein Coding	P04792	64	GC07P076302	2.25346	https://www.genecards.org/cgi-bin/carddisp.pl?gene=HSPB1
SEPTIN7	Septin 7	Protein Coding	Q16181	51	GC07P036929	2.25235	https://www.genecards.org/cgi-bin/carddisp.pl?gene=SEPTIN7
GART	Phosphoribosylglycinamide Formyltransferase, Phosphoribosylglycinamide Synthetase, Phosphoribosylaminoimidazole Synthetase	Protein Coding	P22102	55	GC21M033503	2.25202	https://www.genecards.org/cgi-bin/carddisp.pl?gene=GART
CCT7	Chaperonin Containing TCP1 Subunit 7	Protein Coding	Q99832	53	GC02P073233	2.25081	https://www.genecards.org/cgi-bin/carddisp.pl?gene=CCT7
SNRNP70	Small Nuclear Ribonucleoprotein U1 Subunit 70	Protein Coding	P08621	51	GC19P049085	2.24912	https://www.genecards.org/cgi-bin/carddisp.pl?gene=SNRNP70
INTS1	Integrator Complex Subunit 1	Protein Coding	Q8N201	48	GC07M001470	2.24804	https://www.genecards.org/cgi-bin/carddisp.pl?gene=INTS1
EIF3E	Eukaryotic Translation Initiation Factor 3 Subunit E	Protein Coding	P60228	51	GC08M108163	2.24741	https://www.genecards.org/cgi-bin/carddisp.pl?gene=EIF3E
ELP1	Elongator Acetyltransferase Complex Subunit 1	Protein Coding	O95163	56	GC09M118460	2.2474	https://www.genecards.org/cgi-bin/carddisp.pl?gene=ELP1
TUBA3E	Tubulin Alpha 3e	Protein Coding	Q6PEY2	51	GC02M130191	2.24739	https://www.genecards.org/cgi-bin/carddisp.pl?gene=TUBA3E
TLE1	TLE Family Member 1, Transcriptional Corepressor	Protein Coding	Q04724	56	GC09M081583	2.24225	https://www.genecards.org/cgi-bin/carddisp.pl?gene=TLE1
NDST4	N-Deacetylase And N-Sulfotransferase 4	Protein Coding	Q9H3R1	47	GC04M114827	2.24067	https://www.genecards.org/cgi-bin/carddisp.pl?gene=NDST4
GADD45GIP1	GADD45G Interacting Protein 1	Protein Coding	Q8TAE8	45	GC19M012953	2.23789	https://www.genecards.org/cgi-bin/carddisp.pl?gene=GADD45GIP1
ESRRB	Estrogen Related Receptor Beta	Protein Coding	O95718	60	GC14P076310	2.23782	https://www.genecards.org/cgi-bin/carddisp.pl?gene=ESRRB
ZNF24	Zinc Finger Protein 24	Protein Coding	P17028	45	GC18M035332	2.23433	https://www.genecards.org/cgi-bin/carddisp.pl?gene=ZNF24
PPP1CB	Protein Phosphatase 1 Catalytic Subunit Beta	Protein Coding	P62140	59	GC02P029105	2.23363	https://www.genecards.org/cgi-bin/carddisp.pl?gene=PPP1CB
RPL7A	Ribosomal Protein L7a	Protein Coding	P62424	52	GC09P133348	2.23246	https://www.genecards.org/cgi-bin/carddisp.pl?gene=RPL7A
CDC27	Cell Division Cycle 27	Protein Coding	P30260	54	GC17M047117	2.23113	https://www.genecards.org/cgi-bin/carddisp.pl?gene=CDC27
C1QBP	Complement C1q Binding Protein	Protein Coding	Q07021	58	GC17M005432	2.23002	https://www.genecards.org/cgi-bin/carddisp.pl?gene=C1QBP
PNPLA6	Patatin Like Phospholipase Domain Containing 6	Protein Coding	Q8IY17	56	GC19P007534	2.22985	https://www.genecards.org/cgi-bin/carddisp.pl?gene=PNPLA6
ABHD14B	Abhydrolase Domain Containing 14B	Protein Coding	Q96IU4	43	GC03M051968	2.22898	https://www.genecards.org/cgi-bin/carddisp.pl?gene=ABHD14B
DACT1	Dishevelled Binding Antagonist Of Beta Catenin 1	Protein Coding	Q9NYF0	51	GC14P058633	2.22842	https://www.genecards.org/cgi-bin/carddisp.pl?gene=DACT1
SEC24C	SEC24 Homolog C, COPII Coat Complex Component	Protein Coding	P53992	56	GC10P073744	2.22718	https://www.genecards.org/cgi-bin/carddisp.pl?gene=SEC24C
SRBD1	S1 RNA Binding Domain 1	Protein Coding	Q8N5C6	46	GC02M045388	2.22718	https://www.genecards.org/cgi-bin/carddisp.pl?gene=SRBD1
FLT3	Fms Related Receptor Tyrosine Kinase 3	Protein Coding	P36888	66	GC13M028003	2.22678	https://www.genecards.org/cgi-bin/carddisp.pl?gene=FLT3
ANXA5	Annexin A5	Protein Coding	P08758	59	GC04M121667	2.22504	https://www.genecards.org/cgi-bin/carddisp.pl?gene=ANXA5
CCT4	Chaperonin Containing TCP1 Subunit 4	Protein Coding	P50991	51	GC02M061868	2.21923	https://www.genecards.org/cgi-bin/carddisp.pl?gene=CCT4
PRKCZ	Protein Kinase C Zeta	Protein Coding	Q05513	61	GC01P059904	2.21806	https://www.genecards.org/cgi-bin/carddisp.pl?gene=PRKCZ
CCAT1	Colon Cancer Associated Transcript 1	RNA Gene		22	GC08M127207	2.21745	https://www.genecards.org/cgi-bin/carddisp.pl?gene=CCAT1
SOD3	Superoxide Dismutase 3	Protein Coding	P08294	55	GC04P027001	2.21706	https://www.genecards.org/cgi-bin/carddisp.pl?gene=SOD3
RAD18	RAD18 E3 Ubiquitin Protein Ligase	Protein Coding	Q9NS91	53	GC03M008775	2.21572	https://www.genecards.org/cgi-bin/carddisp.pl?gene=RAD18
YTHDC2	YTH N6-Methyladenosine RNA Binding Protein C2	Protein Coding	Q9H6S0	50	GC05P113513	2.21284	https://www.genecards.org/cgi-bin/carddisp.pl?gene=YTHDC2
SAMD1	Sterile Alpha Motif Domain Containing 1	Protein Coding	Q6SPF0	37	GC19M014087	2.21175	https://www.genecards.org/cgi-bin/carddisp.pl?gene=SAMD1
LOC111589215	BRCA1 Promoter Region	Functional Element		9	GC17P135608	2.2112	https://www.genecards.org/cgi-bin/carddisp.pl?gene=LOC111589215
USF2	Upstream Transcription Factor 2, C-Fos Interacting	Protein Coding	Q15853	51	GC19P035268	2.20862	https://www.genecards.org/cgi-bin/carddisp.pl?gene=USF2
EIF3D	Eukaryotic Translation Initiation Factor 3 Subunit D	Protein Coding	O15371	47	GC22M036510	2.20452	https://www.genecards.org/cgi-bin/carddisp.pl?gene=EIF3D
EXOSC3	Exosome Component 3	Protein Coding	Q9NQT5	55	GC09M037772	2.20089	https://www.genecards.org/cgi-bin/carddisp.pl?gene=EXOSC3
ATRIP	ATR Interacting Protein	Protein Coding	Q8WXE1	55	GC03P061480	2.19973	https://www.genecards.org/cgi-bin/carddisp.pl?gene=ATRIP
RBM25	RNA Binding Motif Protein 25	Protein Coding	P49756	47	GC14P073058	2.19935	https://www.genecards.org/cgi-bin/carddisp.pl?gene=RBM25
TAF7L	TATA-Box Binding Protein Associated Factor 7 Like	Protein Coding	Q5H9L4	43	GC0XM101268	2.19583	https://www.genecards.org/cgi-bin/carddisp.pl?gene=TAF7L
CIC	Capicua Transcriptional Repressor	Protein Coding	Q96RK0	55	GC19P042268	2.19514	https://www.genecards.org/cgi-bin/carddisp.pl?gene=CIC
SHMT2	Serine Hydroxymethyltransferase 2	Protein Coding	P34897	58	GC12P057229	2.19484	https://www.genecards.org/cgi-bin/carddisp.pl?gene=SHMT2
EIF3H	Eukaryotic Translation Initiation Factor 3 Subunit H	Protein Coding	O15372	52	GC08M116642	2.19149	https://www.genecards.org/cgi-bin/carddisp.pl?gene=EIF3H
STK38L	Serine/Threonine Kinase 38 Like	Protein Coding	Q9Y2H1	51	GC12P027243	2.19141	https://www.genecards.org/cgi-bin/carddisp.pl?gene=STK38L
SLC25A10	Solute Carrier Family 25 Member 10	Protein Coding	Q9UBX3	56	GC17P081712	2.18999	https://www.genecards.org/cgi-bin/carddisp.pl?gene=SLC25A10
BCYRN1	Brain Cytoplasmic RNA 1	RNA Gene		27	GC02P047253	2.18405	https://www.genecards.org/cgi-bin/carddisp.pl?gene=BCYRN1
GJA1	Gap Junction Protein Alpha 1	Protein Coding	P17302	63	GC06P157880	2.18371	https://www.genecards.org/cgi-bin/carddisp.pl?gene=GJA1
IRF2BP2	Interferon Regulatory Factor 2 Binding Protein 2	Protein Coding	Q7Z5L9	48	GC01M234604	2.18119	https://www.genecards.org/cgi-bin/carddisp.pl?gene=IRF2BP2
G3BP1	G3BP Stress Granule Assembly Factor 1	Protein Coding	Q13283	54	GC05P151771	2.17908	https://www.genecards.org/cgi-bin/carddisp.pl?gene=G3BP1
NUP107	Nucleoporin 107	Protein Coding	P57740	56	GC12P068686	2.17894	https://www.genecards.org/cgi-bin/carddisp.pl?gene=NUP107
PPP4R3A	Protein Phosphatase 4 Regulatory Subunit 3A	Protein Coding	Q6IN85	44	GC14M121998	2.1762	https://www.genecards.org/cgi-bin/carddisp.pl?gene=PPP4R3A
COPS3	COP9 Signalosome Subunit 3	Protein Coding	Q9UNS2	52	GC17M017246	2.17423	https://www.genecards.org/cgi-bin/carddisp.pl?gene=COPS3
HOXB9	Homeobox B9	Protein Coding	P17482	48	GC17M048621	2.17157	https://www.genecards.org/cgi-bin/carddisp.pl?gene=HOXB9
NR2F1	Nuclear Receptor Subfamily 2 Group F Member 1	Protein Coding	P10589	57	GC05P093583	2.17133	https://www.genecards.org/cgi-bin/carddisp.pl?gene=NR2F1
RPL23A	Ribosomal Protein L23a	Protein Coding	P62750	51	GC17P028719	2.1713	https://www.genecards.org/cgi-bin/carddisp.pl?gene=RPL23A
REL	REL Proto-Oncogene, NF-KB Subunit	Protein Coding	Q04864	60	GC02P060881	2.16921	https://www.genecards.org/cgi-bin/carddisp.pl?gene=REL
PHGDH	Phosphoglycerate Dehydrogenase	Protein Coding	O43175	63	GC01P119674	2.16765	https://www.genecards.org/cgi-bin/carddisp.pl?gene=PHGDH
COPS4	COP9 Signalosome Subunit 4	Protein Coding	Q9BT78	44	GC04P083034	2.1656	https://www.genecards.org/cgi-bin/carddisp.pl?gene=COPS4
NR0B2	Nuclear Receptor Subfamily 0 Group B Member 2	Protein Coding	Q15466	54	GC01M032266	2.16422	https://www.genecards.org/cgi-bin/carddisp.pl?gene=NR0B2
APC	APC Regulator Of WNT Signaling Pathway	Protein Coding	P25054	62	GC05P112707	2.16399	https://www.genecards.org/cgi-bin/carddisp.pl?gene=APC
ZBTB9	Zinc Finger And BTB Domain Containing 9	Protein Coding	Q96C00	42	GC06P033453	2.16139	https://www.genecards.org/cgi-bin/carddisp.pl?gene=ZBTB9
TCF7L2	Transcription Factor 7 Like 2	Protein Coding	Q9NQB0	58	GC10P112950	2.16081	https://www.genecards.org/cgi-bin/carddisp.pl?gene=TCF7L2
PSMB2	Proteasome 20S Subunit Beta 2	Protein Coding	P49721	54	GC01M035599	2.158	https://www.genecards.org/cgi-bin/carddisp.pl?gene=PSMB2
DYNC1H1	Dynein Cytoplasmic 1 Heavy Chain 1	Protein Coding	Q14204	57	GC14P118101	2.15772	https://www.genecards.org/cgi-bin/carddisp.pl?gene=DYNC1H1
PFKFB3	6-Phosphofructo-2-Kinase/Fructose-2,6-Biphosphatase 3	Protein Coding	Q16875	55	GC10P006144	2.15649	https://www.genecards.org/cgi-bin/carddisp.pl?gene=PFKFB3
KCTD21	Potassium Channel Tetramerization Domain Containing 21	Protein Coding	Q4G0X4	40	GC11M078171	2.15446	https://www.genecards.org/cgi-bin/carddisp.pl?gene=KCTD21
PIK3CG	Phosphatidylinositol-4,5-Bisphosphate 3-Kinase Catalytic Subunit Gamma	Protein Coding	P48736	62	GC07P106865	2.15443	https://www.genecards.org/cgi-bin/carddisp.pl?gene=PIK3CG
SEC61B	SEC61 Translocon Subunit Beta	Protein Coding	P60468	47	GC09P099222	2.15378	https://www.genecards.org/cgi-bin/carddisp.pl?gene=SEC61B
ATP5F1B	ATP Synthase F1 Subunit Beta	Protein Coding	P06576	58	GC12M059859	2.15247	https://www.genecards.org/cgi-bin/carddisp.pl?gene=ATP5F1B
ACTN4	Actinin Alpha 4	Protein Coding	O43707	59	GC19P038647	2.1523	https://www.genecards.org/cgi-bin/carddisp.pl?gene=ACTN4
NFIX	Nuclear Factor I X	Protein Coding	Q14938	56	GC19P132443	2.15146	https://www.genecards.org/cgi-bin/carddisp.pl?gene=NFIX
COL1A2	Collagen Type I Alpha 2 Chain	Protein Coding	P08123	61	GC07P094394	2.15145	https://www.genecards.org/cgi-bin/carddisp.pl?gene=COL1A2
STAT2	Signal Transducer And Activator Of Transcription 2	Protein Coding	P52630	62	GC12M056341	2.15096	https://www.genecards.org/cgi-bin/carddisp.pl?gene=STAT2
AFF1	ALF Transcription Elongation Factor 1	Protein Coding	P51825	50	GC04P086949	2.15089	https://www.genecards.org/cgi-bin/carddisp.pl?gene=AFF1
RB1CC1	RB1 Inducible Coiled-Coil 1	Protein Coding	Q8TDY2	56	GC08M052622	2.14993	https://www.genecards.org/cgi-bin/carddisp.pl?gene=RB1CC1
SOCS3	Suppressor Of Cytokine Signaling 3	Protein Coding	O14543	56	GC17M078356	2.14843	https://www.genecards.org/cgi-bin/carddisp.pl?gene=SOCS3
PDK3	Pyruvate Dehydrogenase Kinase 3	Protein Coding	Q15120	58	GC0XP024465	2.14419	https://www.genecards.org/cgi-bin/carddisp.pl?gene=PDK3
LDB1	LIM Domain Binding 1	Protein Coding	Q86U70	50	GC10M102102	2.14149	https://www.genecards.org/cgi-bin/carddisp.pl?gene=LDB1
CTNNBL1	Catenin Beta Like 1	Protein Coding	Q8WYA6	48	GC20P044936	2.13996	https://www.genecards.org/cgi-bin/carddisp.pl?gene=CTNNBL1
MAP1LC3B	Microtubule Associated Protein 1 Light Chain 3 Beta	Protein Coding	Q9GZQ8	54	GC16P106811	2.1375	https://www.genecards.org/cgi-bin/carddisp.pl?gene=MAP1LC3B
MIER3	MIER Family Member 3	Protein Coding	Q7Z3K6	42	GC05M056920	2.13702	https://www.genecards.org/cgi-bin/carddisp.pl?gene=MIER3
SEC13	SEC13 Homolog, Nuclear Pore And COPII Coat Complex Component	Protein Coding	P55735	54	GC03M010293	2.13598	https://www.genecards.org/cgi-bin/carddisp.pl?gene=SEC13
ATP2A2	ATPase Sarcoplasmic/Endoplasmic Reticulum Ca2+ Transporting 2	Protein Coding	P16615	63	GC12P110280	2.13452	https://www.genecards.org/cgi-bin/carddisp.pl?gene=ATP2A2
ILF2	Interleukin Enhancer Binding Factor 2	Protein Coding	Q12905	49	GC01M153661	2.13437	https://www.genecards.org/cgi-bin/carddisp.pl?gene=ILF2
MIR21	MicroRNA 21	RNA Gene		33	GC17P134223	2.12868	https://www.genecards.org/cgi-bin/carddisp.pl?gene=MIR21
SF3B6	Splicing Factor 3b Subunit 6	Protein Coding	Q9Y3B4	45	GC02M024067	2.12699	https://www.genecards.org/cgi-bin/carddisp.pl?gene=SF3B6
ZBTB21	Zinc Finger And BTB Domain Containing 21	Protein Coding	Q9ULJ3	45	GC21M041986	2.12675	https://www.genecards.org/cgi-bin/carddisp.pl?gene=ZBTB21
ZBTB10	Zinc Finger And BTB Domain Containing 10	Protein Coding	Q96DT7	40	GC08P080485	2.12406	https://www.genecards.org/cgi-bin/carddisp.pl?gene=ZBTB10
EPB41L3	Erythrocyte Membrane Protein Band 4.1 Like 3	Protein Coding	Q9Y2J2	52	GC18M005392	2.12335	https://www.genecards.org/cgi-bin/carddisp.pl?gene=EPB41L3
RAE1	Ribonucleic Acid Export 1	Protein Coding	P78406	52	GC20P057351	2.12279	https://www.genecards.org/cgi-bin/carddisp.pl?gene=RAE1
KRT14	Keratin 14	Protein Coding	P02533	59	GC17M041582	2.12101	https://www.genecards.org/cgi-bin/carddisp.pl?gene=KRT14
ATXN1	Ataxin 1	Protein Coding	P54253	56	GC06M016299	2.11981	https://www.genecards.org/cgi-bin/carddisp.pl?gene=ATXN1
POU1F1	POU Class 1 Homeobox 1	Protein Coding	P28069	53	GC03M087259	2.1181	https://www.genecards.org/cgi-bin/carddisp.pl?gene=POU1F1
MIR133B	MicroRNA 133b	RNA Gene		31	GC06P052148	2.1166	https://www.genecards.org/cgi-bin/carddisp.pl?gene=MIR133B
SNRPN	Small Nuclear Ribonucleoprotein Polypeptide N	Protein Coding	P63162	56	GC15P024823	2.11615	https://www.genecards.org/cgi-bin/carddisp.pl?gene=SNRPN
MCM10	Minichromosome Maintenance 10 Replication Initiation Factor	Protein Coding	Q7L590	50	GC10P013161	2.11474	https://www.genecards.org/cgi-bin/carddisp.pl?gene=MCM10
DANCR	Differentiation Antagonizing Non-Protein Coding RNA	RNA Gene	P0C864	31	GC04P052712	2.11472	https://www.genecards.org/cgi-bin/carddisp.pl?gene=DANCR
CENATAC	Centrosomal AT-AC Splicing Factor	Protein Coding	Q86UT8	40	GC11P123552	2.11164	https://www.genecards.org/cgi-bin/carddisp.pl?gene=CENATAC
CAMK1	Calcium/Calmodulin Dependent Protein Kinase I	Protein Coding	Q14012	48	GC03M009774	2.11136	https://www.genecards.org/cgi-bin/carddisp.pl?gene=CAMK1
LIN54	Lin-54 DREAM MuvB Core Complex Component	Protein Coding	Q6MZP7	47	GC04M082909	2.11086	https://www.genecards.org/cgi-bin/carddisp.pl?gene=LIN54
TLK2	Tousled Like Kinase 2	Protein Coding	Q86UE8	57	GC17P062458	2.10579	https://www.genecards.org/cgi-bin/carddisp.pl?gene=TLK2
FKBP3	FKBP Prolyl Isomerase 3	Protein Coding	Q00688	45	GC14M045115	2.10541	https://www.genecards.org/cgi-bin/carddisp.pl?gene=FKBP3
HSPH1	Heat Shock Protein Family H (Hsp110) Member 1	Protein Coding	Q92598	54	GC13M031134	2.10444	https://www.genecards.org/cgi-bin/carddisp.pl?gene=HSPH1
XPA	XPA, DNA Damage Recognition And Repair Factor	Protein Coding	P23025	58	GC09M097654	2.103	https://www.genecards.org/cgi-bin/carddisp.pl?gene=XPA
CPSF6	Cleavage And Polyadenylation Specific Factor 6	Protein Coding	Q16630	50	GC12P069239	2.10255	https://www.genecards.org/cgi-bin/carddisp.pl?gene=CPSF6
CYP1A2	Cytochrome P450 Family 1 Subfamily A Member 2	Protein Coding	P05177	58	GC15P074748	2.10251	https://www.genecards.org/cgi-bin/carddisp.pl?gene=CYP1A2
SOD1	Superoxide Dismutase 1	Protein Coding	P00441	66	GC21P031659	2.10233	https://www.genecards.org/cgi-bin/carddisp.pl?gene=SOD1
NVL	Nuclear VCP Like	Protein Coding	O15381	45	GC01M224227	2.10179	https://www.genecards.org/cgi-bin/carddisp.pl?gene=NVL
RPL17	Ribosomal Protein L17	Protein Coding	P18621	52	GC18M049488	2.10007	https://www.genecards.org/cgi-bin/carddisp.pl?gene=RPL17
CBL	Cbl Proto-Oncogene	Protein Coding	P22681	64	GC11P119206	2.0999	https://www.genecards.org/cgi-bin/carddisp.pl?gene=CBL
FKBP5	FKBP Prolyl Isomerase 5	Protein Coding	Q13451	61	GC06M100442	2.09912	https://www.genecards.org/cgi-bin/carddisp.pl?gene=FKBP5
PITX1	Paired Like Homeodomain 1	Protein Coding	P78337	56	GC05M135027	2.09891	https://www.genecards.org/cgi-bin/carddisp.pl?gene=PITX1
ACY1	Aminoacylase 1	Protein Coding	Q03154	57	GC03P051983	2.09876	https://www.genecards.org/cgi-bin/carddisp.pl?gene=ACY1
SLC3A2	Solute Carrier Family 3 Member 2	Protein Coding	P08195	55	GC11P062856	2.09771	https://www.genecards.org/cgi-bin/carddisp.pl?gene=SLC3A2
SND1	Staphylococcal Nuclease And Tudor Domain Containing 1	Protein Coding	Q7KZF4	52	GC07P127652	2.09732	https://www.genecards.org/cgi-bin/carddisp.pl?gene=SND1
HRNR	Hornerin	Protein Coding	Q86YZ3	46	GC01M152212	2.09697	https://www.genecards.org/cgi-bin/carddisp.pl?gene=HRNR
ETS1	ETS Proto-Oncogene 1, Transcription Factor	Protein Coding	P14921	61	GC11M128458	2.09584	https://www.genecards.org/cgi-bin/carddisp.pl?gene=ETS1
ZEB1	Zinc Finger E-Box Binding Homeobox 1	Protein Coding	P37275	62	GC10P031318	2.09485	https://www.genecards.org/cgi-bin/carddisp.pl?gene=ZEB1
PSMC4	Proteasome 26S Subunit, ATPase 4	Protein Coding	P43686	54	GC19P133034	2.09253	https://www.genecards.org/cgi-bin/carddisp.pl?gene=PSMC4
DNAH8	Dynein Axonemal Heavy Chain 8	Protein Coding	Q96JB1	50	GC06P156466	2.09106	https://www.genecards.org/cgi-bin/carddisp.pl?gene=DNAH8
CDC6	Cell Division Cycle 6	Protein Coding	Q99741	59	GC17P040287	2.09028	https://www.genecards.org/cgi-bin/carddisp.pl?gene=CDC6
CNTN2	Contactin 2	Protein Coding	Q02246	58	GC01P205043	2.08914	https://www.genecards.org/cgi-bin/carddisp.pl?gene=CNTN2
NUP214	Nucleoporin 214	Protein Coding	P35658	57	GC09P131125	2.08881	https://www.genecards.org/cgi-bin/carddisp.pl?gene=NUP214
SDC1	Syndecan 1	Protein Coding	P18827	55	GC02M020200	2.08772	https://www.genecards.org/cgi-bin/carddisp.pl?gene=SDC1
HADHA	Hydroxyacyl-CoA Dehydrogenase Trifunctional Multienzyme Complex Subunit Alpha	Protein Coding	P40939	59	GC02M026190	2.08718	https://www.genecards.org/cgi-bin/carddisp.pl?gene=HADHA
SLC19A1	Solute Carrier Family 19 Member 1	Protein Coding	P41440	59	GC21M045493	2.08655	https://www.genecards.org/cgi-bin/carddisp.pl?gene=SLC19A1
CYP27B1	Cytochrome P450 Family 27 Subfamily B Member 1	Protein Coding	O15528	58	GC12M059933	2.08562	https://www.genecards.org/cgi-bin/carddisp.pl?gene=CYP27B1
RSL1D1	Ribosomal L1 Domain Containing 1	Protein Coding	O76021	47	GC16M011833	2.08454	https://www.genecards.org/cgi-bin/carddisp.pl?gene=RSL1D1
ZFR	Zinc Finger RNA Binding Protein	Protein Coding	Q96KR1	48	GC05M032354	2.08187	https://www.genecards.org/cgi-bin/carddisp.pl?gene=ZFR
TFAP2A	Transcription Factor AP-2 Alpha	Protein Coding	P05549	61	GC06M010393	2.07973	https://www.genecards.org/cgi-bin/carddisp.pl?gene=TFAP2A
MIF	Macrophage Migration Inhibitory Factor	Protein Coding	P14174	61	GC22P023894	2.07723	https://www.genecards.org/cgi-bin/carddisp.pl?gene=MIF
PRPF3	Pre-MRNA Processing Factor 3	Protein Coding	O43395	53	GC01P150321	2.07549	https://www.genecards.org/cgi-bin/carddisp.pl?gene=PRPF3
ANAPC7	Anaphase Promoting Complex Subunit 7	Protein Coding	Q9UJX3	50	GC12M110372	2.07363	https://www.genecards.org/cgi-bin/carddisp.pl?gene=ANAPC7
BLTP3A	Bridge-Like Lipid Transfer Protein Family Member 3A	Protein Coding	Q6BDS2	43	GC06P163958	2.07325	https://www.genecards.org/cgi-bin/carddisp.pl?gene=BLTP3A
SNX9	Sorting Nexin 9	Protein Coding	Q9Y5X1	52	GC06P165434	2.07191	https://www.genecards.org/cgi-bin/carddisp.pl?gene=SNX9
FXR2	FMR1 Autosomal Homolog 2	Protein Coding	P51116	51	GC17M088305	2.07175	https://www.genecards.org/cgi-bin/carddisp.pl?gene=FXR2
EIF3C	Eukaryotic Translation Initiation Factor 3 Subunit C	Protein Coding	Q99613	48	GC16P104783	2.07112	https://www.genecards.org/cgi-bin/carddisp.pl?gene=EIF3C
HOXD13	Homeobox D13	Protein Coding	P35453	53	GC02P176092	2.07059	https://www.genecards.org/cgi-bin/carddisp.pl?gene=HOXD13
RNY5	RNA, Ro60-Associated Y5	RNA Gene		17	GC07P148941	2.06911	https://www.genecards.org/cgi-bin/carddisp.pl?gene=RNY5
DIS3	DIS3 Homolog, Exosome Endoribonuclease And 3'-5' Exoribonuclease	Protein Coding	Q9Y2L1	52	GC13M072752	2.06849	https://www.genecards.org/cgi-bin/carddisp.pl?gene=DIS3
NR1H3	Nuclear Receptor Subfamily 1 Group H Member 3	Protein Coding	Q13133	59	GC11P047248	2.06478	https://www.genecards.org/cgi-bin/carddisp.pl?gene=NR1H3
RPL10A	Ribosomal Protein L10a	Protein Coding	P62906	55	GC06P156427	2.06212	https://www.genecards.org/cgi-bin/carddisp.pl?gene=RPL10A
CSF1	Colony Stimulating Factor 1	Protein Coding	P09603	57	GC01P109917	2.06172	https://www.genecards.org/cgi-bin/carddisp.pl?gene=CSF1
RIGI	RNA Sensor RIG-I	Protein Coding	O95786	61	GC09M032545	2.05952	https://www.genecards.org/cgi-bin/carddisp.pl?gene=RIGI
LOC111674463	CFTR Promoter Region	Functional Element		9	GC07P117476	2.0588	https://www.genecards.org/cgi-bin/carddisp.pl?gene=LOC111674463
GTF2H4	General Transcription Factor IIH Subunit 4	Protein Coding	Q92759	48	GC06P156228	2.05774	https://www.genecards.org/cgi-bin/carddisp.pl?gene=GTF2H4
RAD54L2	RAD54 Like 2	Protein Coding	Q9Y4B4	50	GC03P051538	2.05615	https://www.genecards.org/cgi-bin/carddisp.pl?gene=RAD54L2
RRP1B	Ribosomal RNA Processing 1B	Protein Coding	Q14684	48	GC21P043659	2.05307	https://www.genecards.org/cgi-bin/carddisp.pl?gene=RRP1B
MYBL2	MYB Proto-Oncogene Like 2	Protein Coding	P10244	55	GC20P043667	2.05201	https://www.genecards.org/cgi-bin/carddisp.pl?gene=MYBL2
PGAM2	Phosphoglycerate Mutase 2	Protein Coding	P15259	55	GC07M044062	2.05196	https://www.genecards.org/cgi-bin/carddisp.pl?gene=PGAM2
GSTP1	Glutathione S-Transferase Pi 1	Protein Coding	P09211	62	GC11P067583	2.05152	https://www.genecards.org/cgi-bin/carddisp.pl?gene=GSTP1
GTPBP4	GTP Binding Protein 4	Protein Coding	Q9BZE4	50	GC10P000988	2.05085	https://www.genecards.org/cgi-bin/carddisp.pl?gene=GTPBP4
SLC2A4	Solute Carrier Family 2 Member 4	Protein Coding	P14672	59	GC17P132635	2.05055	https://www.genecards.org/cgi-bin/carddisp.pl?gene=SLC2A4
QARS1	Glutaminyl-TRNA Synthetase 1	Protein Coding	P47897	47	GC03M054253	2.04956	https://www.genecards.org/cgi-bin/carddisp.pl?gene=QARS1
MPG	N-Methylpurine DNA Glycosylase	Protein Coding	P29372	52	GC16P103966	2.04647	https://www.genecards.org/cgi-bin/carddisp.pl?gene=MPG
EPB41L2	Erythrocyte Membrane Protein Band 4.1 Like 2	Protein Coding	O43491	50	GC06M130820	2.04647	https://www.genecards.org/cgi-bin/carddisp.pl?gene=EPB41L2
IGF2BP1	Insulin Like Growth Factor 2 MRNA Binding Protein 1	Protein Coding	Q9NZI8	53	GC17P134060	2.0459	https://www.genecards.org/cgi-bin/carddisp.pl?gene=IGF2BP1
DYNLL1	Dynein Light Chain LC8-Type 1	Protein Coding	P63167	53	GC12P120469	2.04374	https://www.genecards.org/cgi-bin/carddisp.pl?gene=DYNLL1
TFRC	Transferrin Receptor	Protein Coding	P02786	63	GC03M196576	2.04114	https://www.genecards.org/cgi-bin/carddisp.pl?gene=TFRC
CSTF1	Cleavage Stimulation Factor Subunit 1	Protein Coding	Q05048	48	GC20P056392	2.04033	https://www.genecards.org/cgi-bin/carddisp.pl?gene=CSTF1
ESPL1	Extra Spindle Pole Bodies Like 1, Separase	Protein Coding	Q14674	52	GC12P053268	2.03982	https://www.genecards.org/cgi-bin/carddisp.pl?gene=ESPL1
GCN1	GCN1 Activator Of EIF2AK4	Protein Coding	Q92616	45	GC12M120128	2.03889	https://www.genecards.org/cgi-bin/carddisp.pl?gene=GCN1
ARNT	Aryl Hydrocarbon Receptor Nuclear Translocator	Protein Coding	P27540	58	GC01M150809	2.03883	https://www.genecards.org/cgi-bin/carddisp.pl?gene=ARNT
GTF2H3	General Transcription Factor IIH Subunit 3	Protein Coding	Q13889	47	GC12P123633	2.0369	https://www.genecards.org/cgi-bin/carddisp.pl?gene=GTF2H3
NOL6	Nucleolar Protein 6	Protein Coding	Q9H6R4	45	GC09M033451	2.03682	https://www.genecards.org/cgi-bin/carddisp.pl?gene=NOL6
NUP93	Nucleoporin 93	Protein Coding	Q8N1F7	52	GC16P105580	2.03365	https://www.genecards.org/cgi-bin/carddisp.pl?gene=NUP93
ACADL	Acyl-CoA Dehydrogenase Long Chain	Protein Coding	P28330	53	GC02M210187	2.03251	https://www.genecards.org/cgi-bin/carddisp.pl?gene=ACADL
CLNS1A	Chloride Nucleotide-Sensitive Channel 1A	Protein Coding	P54105	44	GC11M133202	2.03071	https://www.genecards.org/cgi-bin/carddisp.pl?gene=CLNS1A
COPB1	COPI Coat Complex Subunit Beta 1	Protein Coding	P53618	52	GC11M014436	2.02931	https://www.genecards.org/cgi-bin/carddisp.pl?gene=COPB1
CSE1L	Chromosome Segregation 1 Like	Protein Coding	P55060	53	GC20P049046	2.02472	https://www.genecards.org/cgi-bin/carddisp.pl?gene=CSE1L
TFEB	Transcription Factor EB	Protein Coding	P19484	55	GC06M100519	2.02263	https://www.genecards.org/cgi-bin/carddisp.pl?gene=TFEB
DDX20	DEAD-Box Helicase 20	Protein Coding	Q9UHI6	54	GC01P111780	2.02197	https://www.genecards.org/cgi-bin/carddisp.pl?gene=DDX20
SFMBT2	Scm Like With Four Mbt Domains 2	Protein Coding	Q5VUG0	38	GC10M007248	2.01978	https://www.genecards.org/cgi-bin/carddisp.pl?gene=SFMBT2
KLF2	KLF Transcription Factor 2	Protein Coding	Q9Y5W3	53	GC19P132577	2.01936	https://www.genecards.org/cgi-bin/carddisp.pl?gene=KLF2
SCRIB	Scribble Planar Cell Polarity Protein	Protein Coding	C0HLS1	52	GC08M146965	2.01905	https://www.genecards.org/cgi-bin/carddisp.pl?gene=SCRIB
BACE1	Beta-Secretase 1	Protein Coding	P56817	59	GC11M117285	2.01701	https://www.genecards.org/cgi-bin/carddisp.pl?gene=BACE1
PPIA	Peptidylprolyl Isomerase A	Protein Coding	P62937	58	GC07P044839	2.01639	https://www.genecards.org/cgi-bin/carddisp.pl?gene=PPIA
IFNB1	Interferon Beta 1	Protein Coding	P01574	55	GC09M021077	2.01557	https://www.genecards.org/cgi-bin/carddisp.pl?gene=IFNB1
ZFP64	ZFP64 Zinc Finger Protein	Protein Coding	Q9NTW7	43	GC20M052051	2.01547	https://www.genecards.org/cgi-bin/carddisp.pl?gene=ZFP64
PWP1	PWP1 Homolog, Endonuclein	Protein Coding	Q13610	45	GC12P107685	2.01519	https://www.genecards.org/cgi-bin/carddisp.pl?gene=PWP1
CYP2C9	Cytochrome P450 Family 2 Subfamily C Member 9	Protein Coding	P11712	59	GC10P094938	2.01478	https://www.genecards.org/cgi-bin/carddisp.pl?gene=CYP2C9
IL10	Interleukin 10	Protein Coding	P22301	60	GC01M206767	2.0114	https://www.genecards.org/cgi-bin/carddisp.pl?gene=IL10
PDLIM5	PDZ And LIM Domain 5	Protein Coding	Q96HC4	51	GC04P094451	2.00869	https://www.genecards.org/cgi-bin/carddisp.pl?gene=PDLIM5
PRKCE	Protein Kinase C Epsilon	Protein Coding	Q02156	61	GC02P045651	2.00865	https://www.genecards.org/cgi-bin/carddisp.pl?gene=PRKCE
TMEM33	Transmembrane Protein 33	Protein Coding	P57088	44	GC04P041937	2.00795	https://www.genecards.org/cgi-bin/carddisp.pl?gene=TMEM33
FGF2	Fibroblast Growth Factor 2	Protein Coding	P09038	58	GC04P122826	2.0053	https://www.genecards.org/cgi-bin/carddisp.pl?gene=FGF2
MIR34A	MicroRNA 34a	RNA Gene		31	GC01M019769	2.00514	https://www.genecards.org/cgi-bin/carddisp.pl?gene=MIR34A
TDG	Thymine DNA Glycosylase	Protein Coding	Q13569	54	GC12P103965	2.00484	https://www.genecards.org/cgi-bin/carddisp.pl?gene=TDG
ALKBH5	AlkB Homolog 5, RNA Demethylase	Protein Coding	Q6P6C2	47	GC17P018183	1.99919	https://www.genecards.org/cgi-bin/carddisp.pl?gene=ALKBH5
HSPA2	Heat Shock Protein Family A (Hsp70) Member 2	Protein Coding	P54652	55	GC14P064535	1.99677	https://www.genecards.org/cgi-bin/carddisp.pl?gene=HSPA2
MLXIPL	MLX Interacting Protein Like	Protein Coding	Q9NP71	55	GC07M073593	1.99481	https://www.genecards.org/cgi-bin/carddisp.pl?gene=MLXIPL
PYCARD	PYD And CARD Domain Containing	Protein Coding	Q9ULZ3	54	GC16M031201	1.99383	https://www.genecards.org/cgi-bin/carddisp.pl?gene=PYCARD
ZC3H18	Zinc Finger CCCH-Type Containing 18	Protein Coding	Q86VM9	38	GC16P088570	1.99329	https://www.genecards.org/cgi-bin/carddisp.pl?gene=ZC3H18
MIR137	MicroRNA 137	RNA Gene		27	GC01M098046	1.99268	https://www.genecards.org/cgi-bin/carddisp.pl?gene=MIR137
DHX37	DEAH-Box Helicase 37	Protein Coding	Q8IY37	47	GC12M124946	1.99258	https://www.genecards.org/cgi-bin/carddisp.pl?gene=DHX37
LMO2	LIM Domain Only 2	Protein Coding	P25791	55	GC11M033858	1.99236	https://www.genecards.org/cgi-bin/carddisp.pl?gene=LMO2
CUL3	Cullin 3	Protein Coding	Q13618	61	GC02M224470	1.9921	https://www.genecards.org/cgi-bin/carddisp.pl?gene=CUL3
CALM1	Calmodulin 1	Protein Coding	P0DP23	58	GC14P090396	1.9918	https://www.genecards.org/cgi-bin/carddisp.pl?gene=CALM1
DDX39B	DExD-Box Helicase 39B	Protein Coding	Q13838	53	GC06M031530	1.99088	https://www.genecards.org/cgi-bin/carddisp.pl?gene=DDX39B
CDC45	Cell Division Cycle 45	Protein Coding	O75419	58	GC22P019479	1.99019	https://www.genecards.org/cgi-bin/carddisp.pl?gene=CDC45
OPA1	OPA1 Mitochondrial Dynamin Like GTPase	Protein Coding	O60313	56	GC03P193594	1.98744	https://www.genecards.org/cgi-bin/carddisp.pl?gene=OPA1
UBE3A	Ubiquitin Protein Ligase E3A	Protein Coding	Q05086	61	GC15M025333	1.98724	https://www.genecards.org/cgi-bin/carddisp.pl?gene=UBE3A
EGLN1	Egl-9 Family Hypoxia Inducible Factor 1	Protein Coding	Q9GZT9	63	GC01M231363	1.98024	https://www.genecards.org/cgi-bin/carddisp.pl?gene=EGLN1
DYRK3	Dual Specificity Tyrosine Phosphorylation Regulated Kinase 3	Protein Coding	O43781	51	GC01P206636	1.98014	https://www.genecards.org/cgi-bin/carddisp.pl?gene=DYRK3
ZBTB24	Zinc Finger And BTB Domain Containing 24	Protein Coding	O43167	50	GC06M109476	1.97999	https://www.genecards.org/cgi-bin/carddisp.pl?gene=ZBTB24
ENO2	Enolase 2	Protein Coding	P09104	60	GC12P006913	1.97989	https://www.genecards.org/cgi-bin/carddisp.pl?gene=ENO2
SYK	Spleen Associated Tyrosine Kinase	Protein Coding	P43405	63	GC09P103553	1.97948	https://www.genecards.org/cgi-bin/carddisp.pl?gene=SYK
HOTAIRM1	HOXA Transcript Antisense RNA, Myeloid-Specific 1	RNA Gene		28	GC07P027095	1.97923	https://www.genecards.org/cgi-bin/carddisp.pl?gene=HOTAIRM1
CEBPD	CCAAT Enhancer Binding Protein Delta	Protein Coding	P49716	52	GC08M047759	1.97881	https://www.genecards.org/cgi-bin/carddisp.pl?gene=CEBPD
COL2A1	Collagen Type II Alpha 1 Chain	Protein Coding	P02458	62	GC12M047972	1.97818	https://www.genecards.org/cgi-bin/carddisp.pl?gene=COL2A1
ELOC	Elongin C	Protein Coding	Q15369	54	GC08M073939	1.97809	https://www.genecards.org/cgi-bin/carddisp.pl?gene=ELOC
TCOF1	Treacle Ribosome Biogenesis Factor 1	Protein Coding	Q13428	54	GC05P155665	1.97536	https://www.genecards.org/cgi-bin/carddisp.pl?gene=TCOF1
ACTA1	Actin Alpha 1, Skeletal Muscle	Protein Coding	P68133	61	GC01M230430	1.97505	https://www.genecards.org/cgi-bin/carddisp.pl?gene=ACTA1
NFE4	Nuclear Factor, Erythroid 4	RNA Gene	Q86UQ8	26	GC07P102973	1.9745	https://www.genecards.org/cgi-bin/carddisp.pl?gene=NFE4
PPP6C	Protein Phosphatase 6 Catalytic Subunit	Protein Coding	O00743	53	GC09M125212	1.97383	https://www.genecards.org/cgi-bin/carddisp.pl?gene=PPP6C
XIC	X Chromosome Inactivation Center	Uncategorized		6	GC0XU990235	1.97341	https://www.genecards.org/cgi-bin/carddisp.pl?gene=XIC
CPS1	Carbamoyl-Phosphate Synthase 1	Protein Coding	P31327	61	GC02P210477	1.97219	https://www.genecards.org/cgi-bin/carddisp.pl?gene=CPS1
LRRC41	Leucine Rich Repeat Containing 41	Protein Coding	Q15345	41	GC01M046261	1.97192	https://www.genecards.org/cgi-bin/carddisp.pl?gene=LRRC41
GDNF	Glial Cell Derived Neurotrophic Factor	Protein Coding	P39905	62	GC05M037812	1.97117	https://www.genecards.org/cgi-bin/carddisp.pl?gene=GDNF
RPLP2	Ribosomal Protein Lateral Stalk Subunit P2	Protein Coding	P05387	51	GC11P014061	1.97065	https://www.genecards.org/cgi-bin/carddisp.pl?gene=RPLP2
PMS2	PMS1 Homolog 2, Mismatch Repair System Component	Protein Coding	P54278	62	GC07M005973	1.96882	https://www.genecards.org/cgi-bin/carddisp.pl?gene=PMS2
LRRC47	Leucine Rich Repeat Containing 47	Protein Coding	Q8N1G4	37	GC01M003778	1.96768	https://www.genecards.org/cgi-bin/carddisp.pl?gene=LRRC47
UBP1	Upstream Binding Protein 1	Protein Coding	Q9NZI7	44	GC03M033389	1.96329	https://www.genecards.org/cgi-bin/carddisp.pl?gene=UBP1
HCCAT5	Hepatocellular Carcinoma Associated Transcript 5	RNA Gene		26	GC16P073092	1.96297	https://www.genecards.org/cgi-bin/carddisp.pl?gene=HCCAT5
EPRS1	Glutamyl-Prolyl-TRNA Synthetase 1	Protein Coding	P07814	56	GC01M219969	1.96141	https://www.genecards.org/cgi-bin/carddisp.pl?gene=EPRS1
GAR1	GAR1 Ribonucleoprotein	Protein Coding	Q9NY12	50	GC04P109815	1.95918	https://www.genecards.org/cgi-bin/carddisp.pl?gene=GAR1
EPB41	Erythrocyte Membrane Protein Band 4.1	Protein Coding	P11171	58	GC01P028887	1.95649	https://www.genecards.org/cgi-bin/carddisp.pl?gene=EPB41
UBA1	Ubiquitin Like Modifier Activating Enzyme 1	Protein Coding	P22314	61	GC0XP047190	1.95473	https://www.genecards.org/cgi-bin/carddisp.pl?gene=UBA1
RPL12	Ribosomal Protein L12	Protein Coding	P30050	50	GC09M127447	1.95473	https://www.genecards.org/cgi-bin/carddisp.pl?gene=RPL12
CEBPZ	CCAAT Enhancer Binding Protein Zeta	Protein Coding	Q03701	48	GC02M037201	1.95216	https://www.genecards.org/cgi-bin/carddisp.pl?gene=CEBPZ
ERCC4	ERCC Excision Repair 4, Endonuclease Catalytic Subunit	Protein Coding	Q92889	59	GC16P013920	1.94886	https://www.genecards.org/cgi-bin/carddisp.pl?gene=ERCC4
INTS13	Integrator Complex Subunit 13	Protein Coding	Q9NVM9	44	GC12M033330	1.94675	https://www.genecards.org/cgi-bin/carddisp.pl?gene=INTS13
IRF7	Interferon Regulatory Factor 7	Protein Coding	Q92985	60	GC11M000612	1.94369	https://www.genecards.org/cgi-bin/carddisp.pl?gene=IRF7
MUC4	Mucin 4, Cell Surface Associated	Protein Coding	Q99102	52	GC03M195746	1.94322	https://www.genecards.org/cgi-bin/carddisp.pl?gene=MUC4
DDX54	DEAD-Box Helicase 54	Protein Coding	Q8TDD1	46	GC12M113157	1.943	https://www.genecards.org/cgi-bin/carddisp.pl?gene=DDX54
PWAR1	Prader Willi/Angelman Region RNA 1	RNA Gene		23	GC15P025135	1.941	https://www.genecards.org/cgi-bin/carddisp.pl?gene=PWAR1
TCF3	Transcription Factor 3	Protein Coding	P15923	59	GC19M001609	1.94034	https://www.genecards.org/cgi-bin/carddisp.pl?gene=TCF3
TPI1	Triosephosphate Isomerase 1	Protein Coding	P60174	59	GC12P006867	1.94034	https://www.genecards.org/cgi-bin/carddisp.pl?gene=TPI1
CAND1	Cullin Associated And Neddylation Dissociated 1	Protein Coding	Q86VP6	51	GC12P068147	1.93737	https://www.genecards.org/cgi-bin/carddisp.pl?gene=CAND1
NFIA	Nuclear Factor I A	Protein Coding	Q12857	56	GC01P060865	1.93698	https://www.genecards.org/cgi-bin/carddisp.pl?gene=NFIA
SNORD3B-1	Small Nucleolar RNA, C/D Box 3B-1	RNA Gene		17	GC17P019061	1.93589	https://www.genecards.org/cgi-bin/carddisp.pl?gene=SNORD3B-1
HSPA4L	Heat Shock Protein Family A (Hsp70) Member 4 Like	Protein Coding	O95757	45	GC04P127781	1.93462	https://www.genecards.org/cgi-bin/carddisp.pl?gene=HSPA4L
MNT	MAX Network Transcriptional Repressor	Protein Coding	Q99583	48	GC17M002384	1.93197	https://www.genecards.org/cgi-bin/carddisp.pl?gene=MNT
ZFHX4	Zinc Finger Homeobox 4	Protein Coding	Q86UP3	48	GC08P076681	1.93024	https://www.genecards.org/cgi-bin/carddisp.pl?gene=ZFHX4
ZBED4	Zinc Finger BED-Type Containing 4	Protein Coding	O75132	45	GC22P081815	1.93009	https://www.genecards.org/cgi-bin/carddisp.pl?gene=ZBED4
ADD1	Adducin 1	Protein Coding	P35611	57	GC04P005966	1.92584	https://www.genecards.org/cgi-bin/carddisp.pl?gene=ADD1
KRAS	KRAS Proto-Oncogene, GTPase	Protein Coding	P01116	66	GC12M033285	1.92578	https://www.genecards.org/cgi-bin/carddisp.pl?gene=KRAS
ADAR	Adenosine Deaminase RNA Specific	Protein Coding	P55265	59	GC01M165080	1.92574	https://www.genecards.org/cgi-bin/carddisp.pl?gene=ADAR
SMAD1	SMAD Family Member 1	Protein Coding	Q15797	56	GC04P145481	1.92533	https://www.genecards.org/cgi-bin/carddisp.pl?gene=SMAD1
IL17A	Interleukin 17A	Protein Coding	Q16552	55	GC06P052186	1.92519	https://www.genecards.org/cgi-bin/carddisp.pl?gene=IL17A
LAS1L	LAS1 Like Ribosome Biogenesis Factor	Protein Coding	Q9Y4W2	49	GC0XM065440	1.92414	https://www.genecards.org/cgi-bin/carddisp.pl?gene=LAS1L
RRP12	Ribosomal RNA Processing 12 Homolog	Protein Coding	Q5JTH9	42	GC10M097356	1.92398	https://www.genecards.org/cgi-bin/carddisp.pl?gene=RRP12
POLR3A	RNA Polymerase III Subunit A	Protein Coding	O14802	57	GC10M079241	1.92326	https://www.genecards.org/cgi-bin/carddisp.pl?gene=POLR3A
HGS	Hepatocyte Growth Factor-Regulated Tyrosine Kinase Substrate	Protein Coding	O14964	55	GC17P081683	1.92326	https://www.genecards.org/cgi-bin/carddisp.pl?gene=HGS
BIRC3	Baculoviral IAP Repeat Containing 3	Protein Coding	Q13489	58	GC11P102317	1.92141	https://www.genecards.org/cgi-bin/carddisp.pl?gene=BIRC3
HEXIM1	HEXIM P-TEFb Complex Subunit 1	Protein Coding	O94992	47	GC17P133879	1.92127	https://www.genecards.org/cgi-bin/carddisp.pl?gene=HEXIM1
ADIPOQ	Adiponectin, C1Q And Collagen Domain Containing	Protein Coding	Q15848	59	GC03P186842	1.91916	https://www.genecards.org/cgi-bin/carddisp.pl?gene=ADIPOQ
PELO	Pelota MRNA Surveillance And Ribosome Rescue Factor	Protein Coding	Q9BRX2	45	GC05P052787	1.91828	https://www.genecards.org/cgi-bin/carddisp.pl?gene=PELO
TSPYL5	TSPY Like 5	Protein Coding	Q86VY4	40	GC08M097273	1.91782	https://www.genecards.org/cgi-bin/carddisp.pl?gene=TSPYL5
ELAVL1	ELAV Like RNA Binding Protein 1	Protein Coding	Q15717	54	GC19M007958	1.91704	https://www.genecards.org/cgi-bin/carddisp.pl?gene=ELAVL1
GLYATL1	Glycine-N-Acyltransferase Like 1	Protein Coding	Q969I3	43	GC11P059105	1.91686	https://www.genecards.org/cgi-bin/carddisp.pl?gene=GLYATL1
APOE	Apolipoprotein E	Protein Coding	P02649	62	GC19P133238	1.91634	https://www.genecards.org/cgi-bin/carddisp.pl?gene=APOE
MRPS22	Mitochondrial Ribosomal Protein S22	Protein Coding	P82650	54	GC03P139005	1.91599	https://www.genecards.org/cgi-bin/carddisp.pl?gene=MRPS22
BBC3	BCL2 Binding Component 3	Protein Coding	Q96PG8	53	GC19M047220	1.91522	https://www.genecards.org/cgi-bin/carddisp.pl?gene=BBC3
RPL13	Ribosomal Protein L13	Protein Coding	P26373	54	GC16P107081	1.91453	https://www.genecards.org/cgi-bin/carddisp.pl?gene=RPL13
SP7	Sp7 Transcription Factor	Protein Coding	Q8TDD2	56	GC12M053326	1.9136	https://www.genecards.org/cgi-bin/carddisp.pl?gene=SP7
RHOA	Ras Homolog Family Member A	Protein Coding	P61586	62	GC03M049359	1.90837	https://www.genecards.org/cgi-bin/carddisp.pl?gene=RHOA
CDC16	Cell Division Cycle 16	Protein Coding	Q13042	53	GC13P114234	1.90742	https://www.genecards.org/cgi-bin/carddisp.pl?gene=CDC16
LIN9	Lin-9 DREAM MuvB Core Complex Component	Protein Coding	Q5TKA1	47	GC01M226231	1.90688	https://www.genecards.org/cgi-bin/carddisp.pl?gene=LIN9
TOPBP1	DNA Topoisomerase II Binding Protein 1	Protein Coding	Q92547	53	GC03M133600	1.90319	https://www.genecards.org/cgi-bin/carddisp.pl?gene=TOPBP1
PKD1	Polycystin 1, Transient Receptor Potential Channel Interacting	Protein Coding	P98161	57	GC16M026906	1.90229	https://www.genecards.org/cgi-bin/carddisp.pl?gene=PKD1
CLDN6	Claudin 6	Protein Coding	P56747	51	GC16M003014	1.90077	https://www.genecards.org/cgi-bin/carddisp.pl?gene=CLDN6
PRL	Prolactin	Protein Coding	P01236	56	GC06M022287	1.90048	https://www.genecards.org/cgi-bin/carddisp.pl?gene=PRL
FLG	Filaggrin	Protein Coding	P20930	54	GC01M164987	1.90029	https://www.genecards.org/cgi-bin/carddisp.pl?gene=FLG
LSM14A	LSM14A MRNA Processing Body Assembly Factor	Protein Coding	Q8ND56	48	GC19P034172	1.89792	https://www.genecards.org/cgi-bin/carddisp.pl?gene=LSM14A
INTS14	Integrator Complex Subunit 14	Protein Coding	Q96SY0	41	GC15M155361	1.89792	https://www.genecards.org/cgi-bin/carddisp.pl?gene=INTS14
WDR70	WD Repeat Domain 70	Protein Coding	Q9NW82	43	GC05P038108	1.89345	https://www.genecards.org/cgi-bin/carddisp.pl?gene=WDR70
DNAJC7	DnaJ Heat Shock Protein Family (Hsp40) Member C7	Protein Coding	Q99615	50	GC17M089344	1.89316	https://www.genecards.org/cgi-bin/carddisp.pl?gene=DNAJC7
DDX18	DEAD-Box Helicase 18	Protein Coding	Q9NVP1	50	GC02P148642	1.8892	https://www.genecards.org/cgi-bin/carddisp.pl?gene=DDX18
MARS1	Methionyl-TRNA Synthetase 1	Protein Coding	P56192	58	GC12P065436	1.88873	https://www.genecards.org/cgi-bin/carddisp.pl?gene=MARS1
RPS6KB1	Ribosomal Protein S6 Kinase B1	Protein Coding	P23443	62	GC17P059893	1.8886	https://www.genecards.org/cgi-bin/carddisp.pl?gene=RPS6KB1
ZNF10	Zinc Finger Protein 10	Protein Coding	P21506	42	GC12P136455	1.8884	https://www.genecards.org/cgi-bin/carddisp.pl?gene=ZNF10
VDAC2	Voltage Dependent Anion Channel 2	Protein Coding	P45880	55	GC10P075210	1.88805	https://www.genecards.org/cgi-bin/carddisp.pl?gene=VDAC2
MAP7D1	MAP7 Domain Containing 1	Protein Coding	Q3KQU3	38	GC01P036155	1.88714	https://www.genecards.org/cgi-bin/carddisp.pl?gene=MAP7D1
HTATSF1	HIV-1 Tat Specific Factor 1	Protein Coding	O43719	44	GC0XP136497	1.88656	https://www.genecards.org/cgi-bin/carddisp.pl?gene=HTATSF1
HRAS	HRas Proto-Oncogene, GTPase	Protein Coding	P01112	65	GC11M013218	1.88639	https://www.genecards.org/cgi-bin/carddisp.pl?gene=HRAS
DUSP1	Dual Specificity Phosphatase 1	Protein Coding	P28562	58	GC05M172768	1.88619	https://www.genecards.org/cgi-bin/carddisp.pl?gene=DUSP1
WAPL	WAPL Cohesin Release Factor	Protein Coding	Q7Z5K2	50	GC10M086436	1.88452	https://www.genecards.org/cgi-bin/carddisp.pl?gene=WAPL
RNU6-1	RNA, U6 Small Nuclear 1	RNA Gene		25	GC15M067839	1.88254	https://www.genecards.org/cgi-bin/carddisp.pl?gene=RNU6-1
SDHB	Succinate Dehydrogenase Complex Iron Sulfur Subunit B	Protein Coding	P21912	61	GC01M020330	1.88174	https://www.genecards.org/cgi-bin/carddisp.pl?gene=SDHB
ITGB1	Integrin Subunit Beta 1	Protein Coding	P05556	62	GC10M036398	1.88155	https://www.genecards.org/cgi-bin/carddisp.pl?gene=ITGB1
RPL9	Ribosomal Protein L9	Protein Coding	P32969	51	GC04M039452	1.87967	https://www.genecards.org/cgi-bin/carddisp.pl?gene=RPL9
CSK	C-Terminal Src Kinase	Protein Coding	P41240	59	GC15P074782	1.87955	https://www.genecards.org/cgi-bin/carddisp.pl?gene=CSK
ACACA	Acetyl-CoA Carboxylase Alpha	Protein Coding	Q13085	62	GC17M037084	1.87879	https://www.genecards.org/cgi-bin/carddisp.pl?gene=ACACA
MAGEA3	MAGE Family Member A3	Protein Coding	P43357	48	GC0XP152698	1.87821	https://www.genecards.org/cgi-bin/carddisp.pl?gene=MAGEA3
TSPYL1	TSPY Like 1	Protein Coding	Q9H0U9	51	GC06M116268	1.87796	https://www.genecards.org/cgi-bin/carddisp.pl?gene=TSPYL1
NMNAT1	Nicotinamide Nucleotide Adenylyltransferase 1	Protein Coding	Q9HAN9	60	GC01P060232	1.87636	https://www.genecards.org/cgi-bin/carddisp.pl?gene=NMNAT1
MEG8	Maternally Expressed 8, Small Nucleolar RNA Host Gene	RNA Gene		28	GC14P119043	1.87596	https://www.genecards.org/cgi-bin/carddisp.pl?gene=MEG8
LAMTOR5	Late Endosomal/Lysosomal Adaptor, MAPK And MTOR Activator 5	Protein Coding	O43504	45	GC01M110401	1.87457	https://www.genecards.org/cgi-bin/carddisp.pl?gene=LAMTOR5
IL12A	Interleukin 12A	Protein Coding	P29459	56	GC03P159988	1.87457	https://www.genecards.org/cgi-bin/carddisp.pl?gene=IL12A
RPL8	Ribosomal Protein L8	Protein Coding	P62917	51	GC08M147035	1.87364	https://www.genecards.org/cgi-bin/carddisp.pl?gene=RPL8
NOM1	Nucleolar Protein With MIF4G Domain 1	Protein Coding	Q5C9Z4	45	GC07P156949	1.87295	https://www.genecards.org/cgi-bin/carddisp.pl?gene=NOM1
E2F7	E2F Transcription Factor 7	Protein Coding	Q96AV8	44	GC12M077021	1.87152	https://www.genecards.org/cgi-bin/carddisp.pl?gene=E2F7
ST7-OT3	ST7 Overlapping Transcript 3	RNA Gene		22	GC07P117243	1.868	https://www.genecards.org/cgi-bin/carddisp.pl?gene=ST7-OT3
USP9X	Ubiquitin Specific Peptidase 9 X-Linked	Protein Coding	Q93008	61	GC0XP041085	1.86529	https://www.genecards.org/cgi-bin/carddisp.pl?gene=USP9X
UBAP2L	Ubiquitin Associated Protein 2 Like	Protein Coding	Q14157	50	GC01P170394	1.86454	https://www.genecards.org/cgi-bin/carddisp.pl?gene=UBAP2L
INTS3	Integrator Complex Subunit 3	Protein Coding	Q68E01	48	GC01P153728	1.86362	https://www.genecards.org/cgi-bin/carddisp.pl?gene=INTS3
KCTD11	Potassium Channel Tetramerization Domain Containing 11	Protein Coding	Q693B1	42	GC17P007351	1.86343	https://www.genecards.org/cgi-bin/carddisp.pl?gene=KCTD11
IL23A	Interleukin 23 Subunit Alpha	Protein Coding	Q9NPF7	51	GC12P065392	1.86274	https://www.genecards.org/cgi-bin/carddisp.pl?gene=IL23A
MIR29A	MicroRNA 29a	RNA Gene		30	GC07M130876	1.86086	https://www.genecards.org/cgi-bin/carddisp.pl?gene=MIR29A
NUP160	Nucleoporin 160	Protein Coding	Q12769	52	GC11M132481	1.85936	https://www.genecards.org/cgi-bin/carddisp.pl?gene=NUP160
MAT2A	Methionine Adenosyltransferase 2A	Protein Coding	P31153	59	GC02P086887	1.85892	https://www.genecards.org/cgi-bin/carddisp.pl?gene=MAT2A
GARS1	Glycyl-TRNA Synthetase 1	Protein Coding	P41250	58	GC07P030580	1.85823	https://www.genecards.org/cgi-bin/carddisp.pl?gene=GARS1
CANX	Calnexin	Protein Coding	P27824	58	GC05P179678	1.85766	https://www.genecards.org/cgi-bin/carddisp.pl?gene=CANX
MTHFD1	Methylenetetrahydrofolate Dehydrogenase, Cyclohydrolase And Formyltetrahydrofolate Synthetase 1	Protein Coding	P11586	58	GC14P064388	1.85766	https://www.genecards.org/cgi-bin/carddisp.pl?gene=MTHFD1
NOP14	NOP14 Nucleolar Protein	Protein Coding	P78316	44	GC04M005740	1.85509	https://www.genecards.org/cgi-bin/carddisp.pl?gene=NOP14
PDIA3	Protein Disulfide Isomerase Family A Member 3	Protein Coding	P30101	56	GC15P043746	1.85489	https://www.genecards.org/cgi-bin/carddisp.pl?gene=PDIA3
ZNF384	Zinc Finger Protein 384	Protein Coding	Q8TF68	47	GC12M032705	1.8527	https://www.genecards.org/cgi-bin/carddisp.pl?gene=ZNF384
SP140	SP140 Nuclear Body Protein	Protein Coding	Q13342	47	GC02P230203	1.85155	https://www.genecards.org/cgi-bin/carddisp.pl?gene=SP140
NUP155	Nucleoporin 155	Protein Coding	O75694	56	GC05M037288	1.85002	https://www.genecards.org/cgi-bin/carddisp.pl?gene=NUP155
MIR101-1	MicroRNA 101-1	RNA Gene		28	GC01M065058	1.84993	https://www.genecards.org/cgi-bin/carddisp.pl?gene=MIR101-1
PCA3	Prostate Cancer Associated 3	RNA Gene		30	GC09P076691	1.84545	https://www.genecards.org/cgi-bin/carddisp.pl?gene=PCA3
SFSWAP	Splicing Factor SWAP	Protein Coding	Q12872	43	GC12P131711	1.84356	https://www.genecards.org/cgi-bin/carddisp.pl?gene=SFSWAP
DGCR8	DGCR8 Microprocessor Complex Subunit	Protein Coding	Q8WYQ5	55	GC22P020080	1.84274	https://www.genecards.org/cgi-bin/carddisp.pl?gene=DGCR8
PCMT1	Protein-L-Isoaspartate (D-Aspartate) O-Methyltransferase	Protein Coding	P22061	50	GC06P149749	1.84209	https://www.genecards.org/cgi-bin/carddisp.pl?gene=PCMT1
ZNF362	Zinc Finger Protein 362	Protein Coding	Q5T0B9	41	GC01P067624	1.84039	https://www.genecards.org/cgi-bin/carddisp.pl?gene=ZNF362
MIIP	Migration And Invasion Inhibitory Protein	Protein Coding	Q5JXC2	42	GC01P012019	1.83925	https://www.genecards.org/cgi-bin/carddisp.pl?gene=MIIP
DKC1	Dyskerin Pseudouridine Synthase 1	Protein Coding	O60832	59	GC0XP154762	1.83809	https://www.genecards.org/cgi-bin/carddisp.pl?gene=DKC1
PSMC2	Proteasome 26S Subunit, ATPase 2	Protein Coding	P35998	53	GC07P103328	1.83719	https://www.genecards.org/cgi-bin/carddisp.pl?gene=PSMC2
BRIX1	Biogenesis Of Ribosomes BRX1	Protein Coding	Q8TDN6	45	GC05P035328	1.83719	https://www.genecards.org/cgi-bin/carddisp.pl?gene=BRIX1
FTSJ3	FtsJ RNA 2'-O-Methyltransferase 3	Protein Coding	Q8IY81	44	GC17M063819	1.8367	https://www.genecards.org/cgi-bin/carddisp.pl?gene=FTSJ3
DROSHA	Drosha Ribonuclease III	Protein Coding	Q9NRR4	56	GC05M031401	1.83641	https://www.genecards.org/cgi-bin/carddisp.pl?gene=DROSHA
SNTB2	Syntrophin Beta 2	Protein Coding	Q13425	49	GC16P069187	1.836	https://www.genecards.org/cgi-bin/carddisp.pl?gene=SNTB2
MAGOH	Mago Homolog, Exon Junction Complex Subunit	Protein Coding	P61326	48	GC01M053226	1.83383	https://www.genecards.org/cgi-bin/carddisp.pl?gene=MAGOH
MIR20A	MicroRNA 20a	RNA Gene		29	GC13P091717	1.83318	https://www.genecards.org/cgi-bin/carddisp.pl?gene=MIR20A
ZBED1	Zinc Finger BED-Type Containing 1	Protein Coding	O96006	44	GC0XM002486	1.83205	https://www.genecards.org/cgi-bin/carddisp.pl?gene=ZBED1
PPM1G	Protein Phosphatase, Mg2+/Mn2+ Dependent 1G	Protein Coding	O15355	51	GC02M029036	1.83108	https://www.genecards.org/cgi-bin/carddisp.pl?gene=PPM1G
MIR494	MicroRNA 494	RNA Gene		26	GC14P119078	1.83079	https://www.genecards.org/cgi-bin/carddisp.pl?gene=MIR494
MAP2K1	Mitogen-Activated Protein Kinase Kinase 1	Protein Coding	Q02750	67	GC15P066386	1.83065	https://www.genecards.org/cgi-bin/carddisp.pl?gene=MAP2K1
IFNA1	Interferon Alpha 1	Protein Coding	P01562	51	GC09P021872	1.83028	https://www.genecards.org/cgi-bin/carddisp.pl?gene=IFNA1
HSDL2	Hydroxysteroid Dehydrogenase Like 2	Protein Coding	Q6YN16	41	GC09P146020	1.82855	https://www.genecards.org/cgi-bin/carddisp.pl?gene=HSDL2
PABPC4	Poly(A) Binding Protein Cytoplasmic 4	Protein Coding	Q13310	53	GC01M039560	1.82831	https://www.genecards.org/cgi-bin/carddisp.pl?gene=PABPC4
PSME3	Proteasome Activator Subunit 3	Protein Coding	P61289	52	GC17P042824	1.82778	https://www.genecards.org/cgi-bin/carddisp.pl?gene=PSME3
DDOST	Dolichyl-Diphosphooligosaccharide--Protein Glycosyltransferase Non-Catalytic Subunit	Protein Coding	P39656	57	GC01M020651	1.8276	https://www.genecards.org/cgi-bin/carddisp.pl?gene=DDOST
ACADVL	Acyl-CoA Dehydrogenase Very Long Chain	Protein Coding	P49748	58	GC17P132621	1.82714	https://www.genecards.org/cgi-bin/carddisp.pl?gene=ACADVL
MAP1LC3A	Microtubule Associated Protein 1 Light Chain 3 Alpha	Protein Coding	Q9H492	53	GC20P034546	1.82606	https://www.genecards.org/cgi-bin/carddisp.pl?gene=MAP1LC3A
NELFE	Negative Elongation Factor Complex Member E	Protein Coding	P18615	44	GC06M031952	1.82529	https://www.genecards.org/cgi-bin/carddisp.pl?gene=NELFE
LGALS1	Galectin 1	Protein Coding	P09382	56	GC22P037675	1.82498	https://www.genecards.org/cgi-bin/carddisp.pl?gene=LGALS1
VEGFD	Vascular Endothelial Growth Factor D	Protein Coding	O43915	52	GC0XM015345	1.82494	https://www.genecards.org/cgi-bin/carddisp.pl?gene=VEGFD
MDH2	Malate Dehydrogenase 2	Protein Coding	P40926	60	GC07P076048	1.82379	https://www.genecards.org/cgi-bin/carddisp.pl?gene=MDH2
OTUD4	OTU Deubiquitinase 4	Protein Coding	Q01804	48	GC04M145110	1.8217	https://www.genecards.org/cgi-bin/carddisp.pl?gene=OTUD4
POLR3E	RNA Polymerase III Subunit E	Protein Coding	Q9NVU0	47	GC16P104600	1.8217	https://www.genecards.org/cgi-bin/carddisp.pl?gene=POLR3E
NR5A1	Nuclear Receptor Subfamily 5 Group A Member 1	Protein Coding	Q13285	62	GC09M124481	1.82118	https://www.genecards.org/cgi-bin/carddisp.pl?gene=NR5A1
MAPK9	Mitogen-Activated Protein Kinase 9	Protein Coding	P45984	61	GC05M182811	1.82011	https://www.genecards.org/cgi-bin/carddisp.pl?gene=MAPK9
APOBEC3C	Apolipoprotein B MRNA Editing Enzyme Catalytic Subunit 3C	Protein Coding	Q9NRW3	44	GC22P039014	1.81646	https://www.genecards.org/cgi-bin/carddisp.pl?gene=APOBEC3C
GCM1	Glial Cells Missing Transcription Factor 1	Protein Coding	Q9NP62	47	GC06M100685	1.81395	https://www.genecards.org/cgi-bin/carddisp.pl?gene=GCM1
ALOX5	Arachidonate 5-Lipoxygenase	Protein Coding	P09917	62	GC10P045374	1.81322	https://www.genecards.org/cgi-bin/carddisp.pl?gene=ALOX5
GLS	Glutaminase	Protein Coding	O94925	62	GC02P190880	1.81093	https://www.genecards.org/cgi-bin/carddisp.pl?gene=GLS
MYO5B	Myosin VB	Protein Coding	Q9ULV0	54	GC18M049822	1.81093	https://www.genecards.org/cgi-bin/carddisp.pl?gene=MYO5B
IVNS1ABP	Influenza Virus NS1A Binding Protein	Protein Coding	Q9Y6Y0	53	GC01M185296	1.81093	https://www.genecards.org/cgi-bin/carddisp.pl?gene=IVNS1ABP
NKX2-1	NK2 Homeobox 1	Protein Coding	P43699	61	GC14M036516	1.81088	https://www.genecards.org/cgi-bin/carddisp.pl?gene=NKX2-1
SERPINH1	Serpin Family H Member 1	Protein Coding	P50454	59	GC11P075562	1.81081	https://www.genecards.org/cgi-bin/carddisp.pl?gene=SERPINH1
VDAC1	Voltage Dependent Anion Channel 1	Protein Coding	P21796	58	GC05M133975	1.80989	https://www.genecards.org/cgi-bin/carddisp.pl?gene=VDAC1
DDX27	DEAD-Box Helicase 27	Protein Coding	Q96GQ7	41	GC20P049219	1.80663	https://www.genecards.org/cgi-bin/carddisp.pl?gene=DDX27
ZSCAN29	Zinc Finger And SCAN Domain Containing 29	Protein Coding	Q8IWY8	42	GC15M043358	1.80645	https://www.genecards.org/cgi-bin/carddisp.pl?gene=ZSCAN29
PSPC1	Paraspeckle Component 1	Protein Coding	Q8WXF1	47	GC13M023618	1.80531	https://www.genecards.org/cgi-bin/carddisp.pl?gene=PSPC1
PRPF40A	Pre-MRNA Processing Factor 40 Homolog A	Protein Coding	O75400	47	GC02M152651	1.80503	https://www.genecards.org/cgi-bin/carddisp.pl?gene=PRPF40A
LGALS4	Galectin 4	Protein Coding	P56470	51	GC19M100947	1.80369	https://www.genecards.org/cgi-bin/carddisp.pl?gene=LGALS4
ZNF629	Zinc Finger Protein 629	Protein Coding	Q9UEG4	44	GC16M045808	1.80295	https://www.genecards.org/cgi-bin/carddisp.pl?gene=ZNF629
ZKSCAN8	Zinc Finger With KRAB And SCAN Domains 8	Protein Coding	Q15776	37	GC06P028141	1.80295	https://www.genecards.org/cgi-bin/carddisp.pl?gene=ZKSCAN8
ZYX	Zyxin	Protein Coding	Q15942	55	GC07P143381	1.80256	https://www.genecards.org/cgi-bin/carddisp.pl?gene=ZYX
RICTOR	RPTOR Independent Companion Of MTOR Complex 2	Protein Coding	Q6R327	56	GC05M038937	1.80244	https://www.genecards.org/cgi-bin/carddisp.pl?gene=RICTOR
CDC23	Cell Division Cycle 23	Protein Coding	Q9UJX2	47	GC05M138239	1.80225	https://www.genecards.org/cgi-bin/carddisp.pl?gene=CDC23
IGF2R	Insulin Like Growth Factor 2 Receptor	Protein Coding	P11717	59	GC06P159969	1.80124	https://www.genecards.org/cgi-bin/carddisp.pl?gene=IGF2R
TRAP1	TNF Receptor Associated Protein 1	Protein Coding	Q12931	56	GC16M027068	1.80114	https://www.genecards.org/cgi-bin/carddisp.pl?gene=TRAP1
CSF2	Colony Stimulating Factor 2	Protein Coding	P04141	58	GC05P132073	1.80043	https://www.genecards.org/cgi-bin/carddisp.pl?gene=CSF2
MIR373	MicroRNA 373	RNA Gene		29	GC19P133648	1.79999	https://www.genecards.org/cgi-bin/carddisp.pl?gene=MIR373
SALL4	Spalt Like Transcription Factor 4	Protein Coding	Q9UJQ4	55	GC20M051784	1.79861	https://www.genecards.org/cgi-bin/carddisp.pl?gene=SALL4
PSMD3	Proteasome 26S Subunit, Non-ATPase 3	Protein Coding	O43242	54	GC17P039980	1.7986	https://www.genecards.org/cgi-bin/carddisp.pl?gene=PSMD3
TBX5	T-Box Transcription Factor 5	Protein Coding	Q99593	57	GC12M114353	1.79642	https://www.genecards.org/cgi-bin/carddisp.pl?gene=TBX5
ACAD9	Acyl-CoA Dehydrogenase Family Member 9	Protein Coding	Q9H845	56	GC03P140883	1.79628	https://www.genecards.org/cgi-bin/carddisp.pl?gene=ACAD9
TBC1D4	TBC1 Domain Family Member 4	Protein Coding	O60343	55	GC13M075284	1.79487	https://www.genecards.org/cgi-bin/carddisp.pl?gene=TBC1D4
PRKAB1	Protein Kinase AMP-Activated Non-Catalytic Subunit Beta 1	Protein Coding	Q9Y478	59	GC12P119667	1.79461	https://www.genecards.org/cgi-bin/carddisp.pl?gene=PRKAB1
DICER1	Dicer 1, Ribonuclease III	Protein Coding	Q9UPY3	61	GC14M095086	1.79459	https://www.genecards.org/cgi-bin/carddisp.pl?gene=DICER1
FAM120A	Family With Sequence Similarity 120 Member A	Protein Coding	Q9NZB2	48	GC09P103646	1.79442	https://www.genecards.org/cgi-bin/carddisp.pl?gene=FAM120A
POLR2H	RNA Polymerase II, I And III Subunit H	Protein Coding	P52434	44	GC03P184361	1.79212	https://www.genecards.org/cgi-bin/carddisp.pl?gene=POLR2H
POLR1B	RNA Polymerase I Subunit B	Protein Coding	Q9H9Y6	50	GC02P148576	1.79093	https://www.genecards.org/cgi-bin/carddisp.pl?gene=POLR1B
HECTD4	HECT Domain E3 Ubiquitin Protein Ligase 4	Protein Coding	Q9Y4D8	45	GC12M112160	1.78997	https://www.genecards.org/cgi-bin/carddisp.pl?gene=HECTD4
FOXP1	Forkhead Box P1	Protein Coding	Q9H334	57	GC03M070954	1.78719	https://www.genecards.org/cgi-bin/carddisp.pl?gene=FOXP1
BMF	Bcl2 Modifying Factor	Protein Coding	Q96LC9	50	GC15M040087	1.78719	https://www.genecards.org/cgi-bin/carddisp.pl?gene=BMF
KPNA6	Karyopherin Subunit Alpha 6	Protein Coding	O60684	49	GC01P032108	1.78542	https://www.genecards.org/cgi-bin/carddisp.pl?gene=KPNA6
HLA-DRA	Major Histocompatibility Complex, Class II, DR Alpha	Protein Coding	P01903	58	GC06P032439	1.78503	https://www.genecards.org/cgi-bin/carddisp.pl?gene=HLA-DRA
POLR2E	RNA Polymerase II, I And III Subunit E	Protein Coding	P19388	52	GC19M001086	1.78475	https://www.genecards.org/cgi-bin/carddisp.pl?gene=POLR2E
PLAGL1	PLAG1 Like Zinc Finger 1	Protein Coding	Q9UM63	56	GC06M143940	1.78405	https://www.genecards.org/cgi-bin/carddisp.pl?gene=PLAGL1
NELFA	Negative Elongation Factor Complex Member A	Protein Coding	Q9H3P2	50	GC04M005702	1.7817	https://www.genecards.org/cgi-bin/carddisp.pl?gene=NELFA
STAU1	Staufen Double-Stranded RNA Binding Protein 1	Protein Coding	O95793	50	GC20M049113	1.78117	https://www.genecards.org/cgi-bin/carddisp.pl?gene=STAU1
HOXA11	Homeobox A11	Protein Coding	P31270	54	GC07M028116	1.77902	https://www.genecards.org/cgi-bin/carddisp.pl?gene=HOXA11
KRT80	Keratin 80	Protein Coding	Q6KB66	45	GC12M052168	1.77902	https://www.genecards.org/cgi-bin/carddisp.pl?gene=KRT80
C5orf24	Chromosome 5 Open Reading Frame 24	Protein Coding	Q7Z6I8	36	GC05P134845	1.77902	https://www.genecards.org/cgi-bin/carddisp.pl?gene=C5orf24
YLPM1	YLP Motif Containing 1	Protein Coding	P49750	41	GC14P074763	1.7783	https://www.genecards.org/cgi-bin/carddisp.pl?gene=YLPM1
PIP	Prolactin Induced Protein	Protein Coding	P12273	50	GC07P143132	1.77481	https://www.genecards.org/cgi-bin/carddisp.pl?gene=PIP
ZDBF2	Zinc Finger DBF-Type Containing 2	Protein Coding	Q9HCK1	40	GC02P206274	1.77348	https://www.genecards.org/cgi-bin/carddisp.pl?gene=ZDBF2
HMOX1	Heme Oxygenase 1	Protein Coding	P09601	65	GC22P035380	1.77247	https://www.genecards.org/cgi-bin/carddisp.pl?gene=HMOX1
SAFB	Scaffold Attachment Factor B	Protein Coding	Q15424	52	GC19P005623	1.77228	https://www.genecards.org/cgi-bin/carddisp.pl?gene=SAFB
GTPBP1	GTP Binding Protein 1	Protein Coding	O00178	51	GC22P038705	1.7713	https://www.genecards.org/cgi-bin/carddisp.pl?gene=GTPBP1
MIR152	MicroRNA 152	RNA Gene		30	GC17M048037	1.7713	https://www.genecards.org/cgi-bin/carddisp.pl?gene=MIR152
MIR146B	MicroRNA 146b	RNA Gene		30	GC10P102436	1.77066	https://www.genecards.org/cgi-bin/carddisp.pl?gene=MIR146B
PSMD1	Proteasome 26S Subunit, Non-ATPase 1	Protein Coding	Q99460	52	GC02P231056	1.76999	https://www.genecards.org/cgi-bin/carddisp.pl?gene=PSMD1
CPVL	Carboxypeptidase Vitellogenic Like	Protein Coding	Q9H3G5	48	GC07M028995	1.76759	https://www.genecards.org/cgi-bin/carddisp.pl?gene=CPVL
DLEC1	DLEC1 Cilia And Flagella Associated Protein	Protein Coding	Q9Y238	48	GC03P038038	1.76759	https://www.genecards.org/cgi-bin/carddisp.pl?gene=DLEC1
PPP6R3	Protein Phosphatase 6 Regulatory Subunit 3	Protein Coding	Q5H9R7	45	GC11P068460	1.76577	https://www.genecards.org/cgi-bin/carddisp.pl?gene=PPP6R3
ABCD3	ATP Binding Cassette Subfamily D Member 3	Protein Coding	P28288	57	GC01P094385	1.76194	https://www.genecards.org/cgi-bin/carddisp.pl?gene=ABCD3
CAPN1	Calpain 1	Protein Coding	P07384	62	GC11P098950	1.76051	https://www.genecards.org/cgi-bin/carddisp.pl?gene=CAPN1
IL12B	Interleukin 12B	Protein Coding	P29460	57	GC05M159314	1.75834	https://www.genecards.org/cgi-bin/carddisp.pl?gene=IL12B
SP100	SP100 Nuclear Antigen	Protein Coding	P23497	52	GC02P230415	1.75724	https://www.genecards.org/cgi-bin/carddisp.pl?gene=SP100
DDX47	DEAD-Box Helicase 47	Protein Coding	Q9H0S4	47	GC12P047022	1.75724	https://www.genecards.org/cgi-bin/carddisp.pl?gene=DDX47
HNF1A	HNF1 Homeobox A	Protein Coding	P20823	59	GC12P120978	1.75708	https://www.genecards.org/cgi-bin/carddisp.pl?gene=HNF1A
CR2	Complement C3d Receptor 2	Protein Coding	P20023	58	GC01P207454	1.75691	https://www.genecards.org/cgi-bin/carddisp.pl?gene=CR2
RBM28	RNA Binding Motif Protein 28	Protein Coding	Q9NW13	51	GC07M129200	1.75602	https://www.genecards.org/cgi-bin/carddisp.pl?gene=RBM28
IFRD1	Interferon Related Developmental Regulator 1	Protein Coding	O00458	52	GC07P112422	1.75382	https://www.genecards.org/cgi-bin/carddisp.pl?gene=IFRD1
RFC2	Replication Factor C Subunit 2	Protein Coding	P35250	56	GC07M074231	1.75317	https://www.genecards.org/cgi-bin/carddisp.pl?gene=RFC2
BCR	BCR Activator Of RhoGEF And GTPase	Protein Coding	P11274	65	GC22P023179	1.75237	https://www.genecards.org/cgi-bin/carddisp.pl?gene=BCR
TRIM33	Tripartite Motif Containing 33	Protein Coding	Q9UPN9	54	GC01M114392	1.75031	https://www.genecards.org/cgi-bin/carddisp.pl?gene=TRIM33
FUBP3	Far Upstream Element Binding Protein 3	Protein Coding	Q96I24	43	GC09P146753	1.75005	https://www.genecards.org/cgi-bin/carddisp.pl?gene=FUBP3
PPFIBP1	PPFIA Binding Protein 1	Protein Coding	Q86W92	52	GC12P027523	1.74981	https://www.genecards.org/cgi-bin/carddisp.pl?gene=PPFIBP1
SNORD13	Small Nucleolar RNA, C/D Box 13	RNA Gene		22	GC08P033514	1.74914	https://www.genecards.org/cgi-bin/carddisp.pl?gene=SNORD13
RHOB	Ras Homolog Family Member B	Protein Coding	P62745	56	GC02P020447	1.7483	https://www.genecards.org/cgi-bin/carddisp.pl?gene=RHOB
MMS19	MMS19 Homolog, Cytosolic Iron-Sulfur Assembly Component	Protein Coding	Q96T76	48	GC10M097458	1.74672	https://www.genecards.org/cgi-bin/carddisp.pl?gene=MMS19
NOS2	Nitric Oxide Synthase 2	Protein Coding	P35228	62	GC17M027756	1.74436	https://www.genecards.org/cgi-bin/carddisp.pl?gene=NOS2
PBX3	PBX Homeobox 3	Protein Coding	P40426	49	GC09P125747	1.74387	https://www.genecards.org/cgi-bin/carddisp.pl?gene=PBX3
IGF1R	Insulin Like Growth Factor 1 Receptor	Protein Coding	P08069	68	GC15P098648	1.74363	https://www.genecards.org/cgi-bin/carddisp.pl?gene=IGF1R
TRIP6	Thyroid Hormone Receptor Interactor 6	Protein Coding	Q15654	48	GC07P100867	1.74284	https://www.genecards.org/cgi-bin/carddisp.pl?gene=TRIP6
SPINT2	Serine Peptidase Inhibitor, Kunitz Type 2	Protein Coding	O43291	54	GC19P038244	1.7426	https://www.genecards.org/cgi-bin/carddisp.pl?gene=SPINT2
CKB	Creatine Kinase B	Protein Coding	P12277	57	GC14M103519	1.74231	https://www.genecards.org/cgi-bin/carddisp.pl?gene=CKB
LMO7	LIM Domain 7	Protein Coding	Q8WWI1	50	GC13P075620	1.74157	https://www.genecards.org/cgi-bin/carddisp.pl?gene=LMO7
GPATCH8	G-Patch Domain Containing 8	Protein Coding	Q9UKJ3	42	GC17M044395	1.74157	https://www.genecards.org/cgi-bin/carddisp.pl?gene=GPATCH8
EIF4A3	Eukaryotic Translation Initiation Factor 4A3	Protein Coding	P38919	56	GC17M090521	1.74069	https://www.genecards.org/cgi-bin/carddisp.pl?gene=EIF4A3
UBR4	Ubiquitin Protein Ligase E3 Component N-Recognin 4	Protein Coding	Q5T4S7	51	GC01M019074	1.74057	https://www.genecards.org/cgi-bin/carddisp.pl?gene=UBR4
DDIT3	DNA Damage Inducible Transcript 3	Protein Coding	P35638	59	GC12M057516	1.74026	https://www.genecards.org/cgi-bin/carddisp.pl?gene=DDIT3
TIMP1	TIMP Metallopeptidase Inhibitor 1	Protein Coding	P01033	58	GC0XP059202	1.73635	https://www.genecards.org/cgi-bin/carddisp.pl?gene=TIMP1
P4HB	Prolyl 4-Hydroxylase Subunit Beta	Protein Coding	P07237	62	GC17M081843	1.73598	https://www.genecards.org/cgi-bin/carddisp.pl?gene=P4HB
NKRF	NFKB Repressing Factor	Protein Coding	O15226	48	GC0XM119588	1.73598	https://www.genecards.org/cgi-bin/carddisp.pl?gene=NKRF
IKBKB	Inhibitor Of Nuclear Factor Kappa B Kinase Subunit Beta	Protein Coding	O14920	66	GC08P042271	1.73262	https://www.genecards.org/cgi-bin/carddisp.pl?gene=IKBKB
PRC1	Protein Regulator Of Cytokinesis 1	Protein Coding	O43663	50	GC15M090966	1.73234	https://www.genecards.org/cgi-bin/carddisp.pl?gene=PRC1
CNP	2',3'-Cyclic Nucleotide 3' Phosphodiesterase	Protein Coding	P09543	56	GC17P041966	1.73207	https://www.genecards.org/cgi-bin/carddisp.pl?gene=CNP
LLGL1	LLGL Scribble Cell Polarity Complex Component 1	Protein Coding	Q15334	52	GC17P018225	1.73207	https://www.genecards.org/cgi-bin/carddisp.pl?gene=LLGL1
ZBTB39	Zinc Finger And BTB Domain Containing 39	Protein Coding	O15060	41	GC12M056998	1.73207	https://www.genecards.org/cgi-bin/carddisp.pl?gene=ZBTB39
ALDOA	Aldolase, Fructose-Bisphosphate A	Protein Coding	P04075	62	GC16P030064	1.72974	https://www.genecards.org/cgi-bin/carddisp.pl?gene=ALDOA
NFIB	Nuclear Factor I B	Protein Coding	O00712	56	GC09M014077	1.7294	https://www.genecards.org/cgi-bin/carddisp.pl?gene=NFIB
DCLK1	Doublecortin Like Kinase 1	Protein Coding	O15075	58	GC13M035768	1.72617	https://www.genecards.org/cgi-bin/carddisp.pl?gene=DCLK1
BAD	BCL2 Associated Agonist Of Cell Death	Protein Coding	Q92934	57	GC11M132747	1.72617	https://www.genecards.org/cgi-bin/carddisp.pl?gene=BAD
TNK2	Tyrosine Kinase Non Receptor 2	Protein Coding	Q07912	59	GC03M195863	1.72592	https://www.genecards.org/cgi-bin/carddisp.pl?gene=TNK2
DLEU1	Deleted In Lymphocytic Leukemia 1	RNA Gene	O43261	36	GC13P050967	1.72569	https://www.genecards.org/cgi-bin/carddisp.pl?gene=DLEU1
DAPK2	Death Associated Protein Kinase 2	Protein Coding	Q9UIK4	51	GC15M063907	1.72429	https://www.genecards.org/cgi-bin/carddisp.pl?gene=DAPK2
PSMC3	Proteasome 26S Subunit, ATPase 3	Protein Coding	P17980	56	GC11M132470	1.72305	https://www.genecards.org/cgi-bin/carddisp.pl?gene=PSMC3
IGF2BP2	Insulin Like Growth Factor 2 MRNA Binding Protein 2	Protein Coding	Q9Y6M1	56	GC03M185643	1.72301	https://www.genecards.org/cgi-bin/carddisp.pl?gene=IGF2BP2
CDH2	Cadherin 2	Protein Coding	P19022	63	GC18M036283	1.72252	https://www.genecards.org/cgi-bin/carddisp.pl?gene=CDH2
SFRP2	Secreted Frizzled Related Protein 2	Protein Coding	Q96HF1	52	GC04M153780	1.72239	https://www.genecards.org/cgi-bin/carddisp.pl?gene=SFRP2
PSMC6	Proteasome 26S Subunit, ATPase 6	Protein Coding	P62333	52	GC14P052707	1.72228	https://www.genecards.org/cgi-bin/carddisp.pl?gene=PSMC6
BMP2	Bone Morphogenetic Protein 2	Protein Coding	P12643	58	GC20P006767	1.71956	https://www.genecards.org/cgi-bin/carddisp.pl?gene=BMP2
PRAM1	PML-RARA Regulated Adaptor Molecule 1	Protein Coding	Q96QH2	45	GC19M008490	1.71767	https://www.genecards.org/cgi-bin/carddisp.pl?gene=PRAM1
MARCKS	Myristoylated Alanine Rich Protein Kinase C Substrate	Protein Coding	P29966	52	GC06P113857	1.71571	https://www.genecards.org/cgi-bin/carddisp.pl?gene=MARCKS
HMGCR	3-Hydroxy-3-Methylglutaryl-CoA Reductase	Protein Coding	P04035	61	GC05P075336	1.71325	https://www.genecards.org/cgi-bin/carddisp.pl?gene=HMGCR
KRT8	Keratin 8	Protein Coding	P05787	59	GC12M052897	1.7125	https://www.genecards.org/cgi-bin/carddisp.pl?gene=KRT8
PSMD2	Proteasome 26S Subunit Ubiquitin Receptor, Non-ATPase 2	Protein Coding	Q13200	55	GC03P184991	1.71176	https://www.genecards.org/cgi-bin/carddisp.pl?gene=PSMD2
DDX23	DEAD-Box Helicase 23	Protein Coding	Q9BUQ8	51	GC12M048829	1.71176	https://www.genecards.org/cgi-bin/carddisp.pl?gene=DDX23
NANOG	Nanog Homeobox	Protein Coding	Q9H9S0	50	GC12P007787	1.70816	https://www.genecards.org/cgi-bin/carddisp.pl?gene=NANOG
RPL18	Ribosomal Protein L18	Protein Coding	Q07020	55	GC19M048615	1.70578	https://www.genecards.org/cgi-bin/carddisp.pl?gene=RPL18
LARS1	Leucyl-TRNA Synthetase 1	Protein Coding	Q9P2J5	57	GC05M146114	1.70562	https://www.genecards.org/cgi-bin/carddisp.pl?gene=LARS1
HIC2	HIC ZBTB Transcriptional Repressor 2	Protein Coding	Q96JB3	46	GC22P080930	1.70557	https://www.genecards.org/cgi-bin/carddisp.pl?gene=HIC2
MIR29B1	MicroRNA 29b-1	RNA Gene		29	GC07M130877	1.70421	https://www.genecards.org/cgi-bin/carddisp.pl?gene=MIR29B1
ZNF318	Zinc Finger Protein 318	Protein Coding	Q5VUA4	45	GC06M100556	1.70205	https://www.genecards.org/cgi-bin/carddisp.pl?gene=ZNF318
PPARA	Peroxisome Proliferator Activated Receptor Alpha	Protein Coding	Q07869	56	GC22P046150	1.70114	https://www.genecards.org/cgi-bin/carddisp.pl?gene=PPARA
FIP1L1	Factor Interacting With PAPOLA And CPSF1	Protein Coding	Q6UN15	51	GC04P053639	1.70102	https://www.genecards.org/cgi-bin/carddisp.pl?gene=FIP1L1
WDR33	WD Repeat Domain 33	Protein Coding	Q9C0J8	45	GC02M127701	1.70102	https://www.genecards.org/cgi-bin/carddisp.pl?gene=WDR33
DELEC1	Deleted In Esophageal Cancer 1	RNA Gene	Q9P2X7	34	GC09P146075	1.70018	https://www.genecards.org/cgi-bin/carddisp.pl?gene=DELEC1
FADD	Fas Associated Via Death Domain	Protein Coding	Q13158	59	GC11P070203	1.69949	https://www.genecards.org/cgi-bin/carddisp.pl?gene=FADD
ERRFI1	ERBB Receptor Feedback Inhibitor 1	Protein Coding	Q9UJM3	49	GC01M008004	1.69854	https://www.genecards.org/cgi-bin/carddisp.pl?gene=ERRFI1
AZGP1	Alpha-2-Glycoprotein 1, Zinc-Binding	Protein Coding	P25311	55	GC07M106061	1.69541	https://www.genecards.org/cgi-bin/carddisp.pl?gene=AZGP1
DAP3	Death Associated Protein 3	Protein Coding	P51398	52	GC01P170518	1.69031	https://www.genecards.org/cgi-bin/carddisp.pl?gene=DAP3
INS	Insulin	Protein Coding	P01308	61	GC11M002159	1.68859	https://www.genecards.org/cgi-bin/carddisp.pl?gene=INS
SFRP1	Secreted Frizzled Related Protein 1	Protein Coding	Q8N474	55	GC08M041262	1.68731	https://www.genecards.org/cgi-bin/carddisp.pl?gene=SFRP1
ACAP2	ArfGAP With Coiled-Coil, Ankyrin Repeat And PH Domains 2	Protein Coding	Q15057	43	GC03M195274	1.68506	https://www.genecards.org/cgi-bin/carddisp.pl?gene=ACAP2
ZNF646	Zinc Finger Protein 646	Protein Coding	O15015	41	GC16P105002	1.68506	https://www.genecards.org/cgi-bin/carddisp.pl?gene=ZNF646
WDR18	WD Repeat Domain 18	Protein Coding	Q9BV38	46	GC19P131823	1.68418	https://www.genecards.org/cgi-bin/carddisp.pl?gene=WDR18
U2AF1	U2 Small Nuclear RNA Auxiliary Factor 1	Protein Coding	Q01081	56	GC21M043092	1.6814	https://www.genecards.org/cgi-bin/carddisp.pl?gene=U2AF1
POP1	POP1 Homolog, Ribonuclease P/MRP Subunit	Protein Coding	Q99575	50	GC08P098117	1.68098	https://www.genecards.org/cgi-bin/carddisp.pl?gene=POP1
SEC16A	SEC16 Homolog A, Endoplasmic Reticulum Export Factor	Protein Coding	O15027	47	GC09M136440	1.67772	https://www.genecards.org/cgi-bin/carddisp.pl?gene=SEC16A
MST1	Macrophage Stimulating 1	Protein Coding	P26927	58	GC03M049683	1.6772	https://www.genecards.org/cgi-bin/carddisp.pl?gene=MST1
E2F2	E2F Transcription Factor 2	Protein Coding	Q14209	54	GC01M032034	1.67702	https://www.genecards.org/cgi-bin/carddisp.pl?gene=E2F2
MRPS35	Mitochondrial Ribosomal Protein S35	Protein Coding	P82673	43	GC12P027710	1.67549	https://www.genecards.org/cgi-bin/carddisp.pl?gene=MRPS35
XPOT	Exportin For TRNA	Protein Coding	O43592	46	GC12P064404	1.67379	https://www.genecards.org/cgi-bin/carddisp.pl?gene=XPOT
TGFBR1	Transforming Growth Factor Beta Receptor 1	Protein Coding	P36897	66	GC09P103929	1.67365	https://www.genecards.org/cgi-bin/carddisp.pl?gene=TGFBR1
LRPPRC	Leucine Rich Pentatricopeptide Repeat Containing	Protein Coding	P42704	54	GC02M043886	1.66889	https://www.genecards.org/cgi-bin/carddisp.pl?gene=LRPPRC
TRIM27	Tripartite Motif Containing 27	Protein Coding	P14373	52	GC06M028903	1.66812	https://www.genecards.org/cgi-bin/carddisp.pl?gene=TRIM27
WT1	WT1 Transcription Factor	Protein Coding	P19544	61	GC11M032365	1.66643	https://www.genecards.org/cgi-bin/carddisp.pl?gene=WT1
CST6	Cystatin E/M	Protein Coding	Q15828	53	GC11P099012	1.6646	https://www.genecards.org/cgi-bin/carddisp.pl?gene=CST6
IARS1	Isoleucyl-TRNA Synthetase 1	Protein Coding	P41252	57	GC09M118065	1.66395	https://www.genecards.org/cgi-bin/carddisp.pl?gene=IARS1
GAL	Galanin And GMAP Prepropeptide	Protein Coding	P22466	57	GC11P099196	1.66224	https://www.genecards.org/cgi-bin/carddisp.pl?gene=GAL
MYCBP2	MYC Binding Protein 2	Protein Coding	O75592	50	GC13M077044	1.662	https://www.genecards.org/cgi-bin/carddisp.pl?gene=MYCBP2
DDX6	DEAD-Box Helicase 6	Protein Coding	P26196	57	GC11M133843	1.66198	https://www.genecards.org/cgi-bin/carddisp.pl?gene=DDX6
ZC3HAV1	Zinc Finger CCCH-Type Containing, Antiviral 1	Protein Coding	Q7Z2W4	49	GC07M139127	1.66154	https://www.genecards.org/cgi-bin/carddisp.pl?gene=ZC3HAV1
CYP1B1	Cytochrome P450 Family 1 Subfamily B Member 1	Protein Coding	Q16678	61	GC02M038066	1.6608	https://www.genecards.org/cgi-bin/carddisp.pl?gene=CYP1B1
NFAT5	Nuclear Factor Of Activated T Cells 5	Protein Coding	O94916	53	GC16P069565	1.6608	https://www.genecards.org/cgi-bin/carddisp.pl?gene=NFAT5
FLG2	Filaggrin 2	Protein Coding	Q5D862	48	GC01M164988	1.6608	https://www.genecards.org/cgi-bin/carddisp.pl?gene=FLG2
TNFRSF21	TNF Receptor Superfamily Member 21	Protein Coding	O75509	57	GC06M047231	1.65997	https://www.genecards.org/cgi-bin/carddisp.pl?gene=TNFRSF21
TIMP2	TIMP Metallopeptidase Inhibitor 2	Protein Coding	P16035	54	GC17M078852	1.65906	https://www.genecards.org/cgi-bin/carddisp.pl?gene=TIMP2
KITLG	KIT Ligand	Protein Coding	P21583	60	GC12M088492	1.65641	https://www.genecards.org/cgi-bin/carddisp.pl?gene=KITLG
SLC1A5	Solute Carrier Family 1 Member 5	Protein Coding	Q15758	57	GC19M101192	1.65582	https://www.genecards.org/cgi-bin/carddisp.pl?gene=SLC1A5
FLI1	Fli-1 Proto-Oncogene, ETS Transcription Factor	Protein Coding	Q01543	60	GC11P128686	1.65392	https://www.genecards.org/cgi-bin/carddisp.pl?gene=FLI1
UQCRC2	Ubiquinol-Cytochrome C Reductase Core Protein 2	Protein Coding	P22695	58	GC16P104592	1.65136	https://www.genecards.org/cgi-bin/carddisp.pl?gene=UQCRC2
PSMB5	Proteasome 20S Subunit Beta 5	Protein Coding	P28074	55	GC14M023016	1.64872	https://www.genecards.org/cgi-bin/carddisp.pl?gene=PSMB5
PAK1	P21 (RAC1) Activated Kinase 1	Protein Coding	Q13153	63	GC11M133198	1.64871	https://www.genecards.org/cgi-bin/carddisp.pl?gene=PAK1
ERLIN2	ER Lipid Raft Associated 2	Protein Coding	O94905	55	GC08P037736	1.64471	https://www.genecards.org/cgi-bin/carddisp.pl?gene=ERLIN2
DDX56	DEAD-Box Helicase 56	Protein Coding	Q9NY93	48	GC07M044565	1.64204	https://www.genecards.org/cgi-bin/carddisp.pl?gene=DDX56
GANAB	Glucosidase II Alpha Subunit	Protein Coding	Q14697	58	GC11M132679	1.64167	https://www.genecards.org/cgi-bin/carddisp.pl?gene=GANAB
SRSF5	Serine And Arginine Rich Splicing Factor 5	Protein Coding	Q13243	46	GC14P069727	1.64167	https://www.genecards.org/cgi-bin/carddisp.pl?gene=SRSF5
NELFB	Negative Elongation Factor Complex Member B	Protein Coding	Q8WX92	41	GC09P137255	1.64132	https://www.genecards.org/cgi-bin/carddisp.pl?gene=NELFB
MAGED2	MAGE Family Member D2	Protein Coding	Q9UNF1	51	GC0XP054807	1.63983	https://www.genecards.org/cgi-bin/carddisp.pl?gene=MAGED2
ABCF1	ATP Binding Cassette Subfamily F Member 1	Protein Coding	Q8NE71	54	GC06P030571	1.63801	https://www.genecards.org/cgi-bin/carddisp.pl?gene=ABCF1
GTF2A2	General Transcription Factor IIA Subunit 2	Protein Coding	P52657	42	GC15M059638	1.63748	https://www.genecards.org/cgi-bin/carddisp.pl?gene=GTF2A2
HERC2	HECT And RLD Domain Containing E3 Ubiquitin Protein Ligase 2	Protein Coding	O95714	57	GC15M028111	1.63601	https://www.genecards.org/cgi-bin/carddisp.pl?gene=HERC2
CREM	CAMP Responsive Element Modulator	Protein Coding	Q03060	51	GC10P035126	1.63361	https://www.genecards.org/cgi-bin/carddisp.pl?gene=CREM
DNAJB11	DnaJ Heat Shock Protein Family (Hsp40) Member B11	Protein Coding	Q9UBS4	51	GC03P186567	1.62773	https://www.genecards.org/cgi-bin/carddisp.pl?gene=DNAJB11
GSK3A	Glycogen Synthase Kinase 3 Alpha	Protein Coding	P49840	62	GC19M101033	1.62676	https://www.genecards.org/cgi-bin/carddisp.pl?gene=GSK3A
MRTO4	MRT4 Homolog, Ribosome Maturation Factor	Protein Coding	Q9UKD2	44	GC01P019251	1.62567	https://www.genecards.org/cgi-bin/carddisp.pl?gene=MRTO4
RIOK1	RIO Kinase 1	Protein Coding	Q9BRS2	48	GC06P007389	1.62335	https://www.genecards.org/cgi-bin/carddisp.pl?gene=RIOK1
PDCD2L	Programmed Cell Death 2 Like	Protein Coding	Q9BRP1	43	GC19P034404	1.62318	https://www.genecards.org/cgi-bin/carddisp.pl?gene=PDCD2L
IL3	Interleukin 3	Protein Coding	P08700	57	GC05P132060	1.62139	https://www.genecards.org/cgi-bin/carddisp.pl?gene=IL3
IGF2BP3	Insulin Like Growth Factor 2 MRNA Binding Protein 3	Protein Coding	O00425	54	GC07M023708	1.61986	https://www.genecards.org/cgi-bin/carddisp.pl?gene=IGF2BP3
DARS1	Aspartyl-TRNA Synthetase 1	Protein Coding	P14868	56	GC02M135905	1.61863	https://www.genecards.org/cgi-bin/carddisp.pl?gene=DARS1
FGFR2	Fibroblast Growth Factor Receptor 2	Protein Coding	P21802	68	GC10M121478	1.61764	https://www.genecards.org/cgi-bin/carddisp.pl?gene=FGFR2
NFATC3	Nuclear Factor Of Activated T Cells 3	Protein Coding	Q12968	55	GC16P068084	1.61707	https://www.genecards.org/cgi-bin/carddisp.pl?gene=NFATC3
MIR381	MicroRNA 381	RNA Gene		27	GC14P119066	1.61497	https://www.genecards.org/cgi-bin/carddisp.pl?gene=MIR381
TTN	Titin	Protein Coding	Q8WZ42	61	GC02M178525	1.61371	https://www.genecards.org/cgi-bin/carddisp.pl?gene=TTN
HOXA13	Homeobox A13	Protein Coding	P31271	52	GC07M028126	1.61314	https://www.genecards.org/cgi-bin/carddisp.pl?gene=HOXA13
VWF	Von Willebrand Factor	Protein Coding	P04275	60	GC12M032666	1.61297	https://www.genecards.org/cgi-bin/carddisp.pl?gene=VWF
SERPINB3	Serpin Family B Member 3	Protein Coding	P29508	52	GC18M063655	1.6076	https://www.genecards.org/cgi-bin/carddisp.pl?gene=SERPINB3
POLR2G	RNA Polymerase II Subunit G	Protein Coding	P62487	45	GC11P098745	1.60712	https://www.genecards.org/cgi-bin/carddisp.pl?gene=POLR2G
CDCA2	Cell Division Cycle Associated 2	Protein Coding	Q69YH5	45	GC08P025458	1.60519	https://www.genecards.org/cgi-bin/carddisp.pl?gene=CDCA2
STMN1	Stathmin 1	Protein Coding	P16949	56	GC01M025884	1.60431	https://www.genecards.org/cgi-bin/carddisp.pl?gene=STMN1
MED23	Mediator Complex Subunit 23	Protein Coding	Q9ULK4	55	GC06M131573	1.6038	https://www.genecards.org/cgi-bin/carddisp.pl?gene=MED23
EIF3L	Eukaryotic Translation Initiation Factor 3 Subunit L	Protein Coding	Q9Y262	48	GC22P037848	1.6032	https://www.genecards.org/cgi-bin/carddisp.pl?gene=EIF3L
TPM1	Tropomyosin 1	Protein Coding	P09493	61	GC15P183371	1.60206	https://www.genecards.org/cgi-bin/carddisp.pl?gene=TPM1
MEPCE	Methylphosphate Capping Enzyme	Protein Coding	Q7L2J0	40	GC07P100428	1.59929	https://www.genecards.org/cgi-bin/carddisp.pl?gene=MEPCE
PRDX3	Peroxiredoxin 3	Protein Coding	P30048	57	GC10M119167	1.59846	https://www.genecards.org/cgi-bin/carddisp.pl?gene=PRDX3
NUP133	Nucleoporin 133	Protein Coding	Q8WUM0	54	GC01M230432	1.59831	https://www.genecards.org/cgi-bin/carddisp.pl?gene=NUP133
ESF1	ESF1 Nucleolar Pre-RRNA Processing Protein Homolog	Protein Coding	Q9H501	41	GC20M013714	1.59831	https://www.genecards.org/cgi-bin/carddisp.pl?gene=ESF1
AGO2	Argonaute RISC Catalytic Component 2	Protein Coding	Q9UKV8	55	GC08M140975	1.59808	https://www.genecards.org/cgi-bin/carddisp.pl?gene=AGO2
GPS1	G Protein Pathway Suppressor 1	Protein Coding	Q13098	48	GC17P082050	1.59632	https://www.genecards.org/cgi-bin/carddisp.pl?gene=GPS1
CTNND1	Catenin Delta 1	Protein Coding	O60716	58	GC11P059056	1.59598	https://www.genecards.org/cgi-bin/carddisp.pl?gene=CTNND1
RBM4	RNA Binding Motif Protein 4	Protein Coding	Q9BWF3	51	GC11P066638	1.59598	https://www.genecards.org/cgi-bin/carddisp.pl?gene=RBM4
GPKOW	G-Patch Domain And KOW Motifs	Protein Coding	Q92917	47	GC0XM049113	1.59581	https://www.genecards.org/cgi-bin/carddisp.pl?gene=GPKOW
IRF9	Interferon Regulatory Factor 9	Protein Coding	Q00978	57	GC14P024161	1.59552	https://www.genecards.org/cgi-bin/carddisp.pl?gene=IRF9
INTS5	Integrator Complex Subunit 5	Protein Coding	Q6P9B9	44	GC11M132681	1.59537	https://www.genecards.org/cgi-bin/carddisp.pl?gene=INTS5
ZNF740	Zinc Finger Protein 740	Protein Coding	Q8NDX6	41	GC12P053180	1.59537	https://www.genecards.org/cgi-bin/carddisp.pl?gene=ZNF740
RBFOX3	RNA Binding Fox-1 Homolog 3	Protein Coding	A6NFN3	49	GC17M079089	1.59392	https://www.genecards.org/cgi-bin/carddisp.pl?gene=RBFOX3
TFPI2	Tissue Factor Pathway Inhibitor 2	Protein Coding	P48307	52	GC07M093885	1.59335	https://www.genecards.org/cgi-bin/carddisp.pl?gene=TFPI2
NUP153	Nucleoporin 153	Protein Coding	P49790	54	GC06M017615	1.59301	https://www.genecards.org/cgi-bin/carddisp.pl?gene=NUP153
MYH14	Myosin Heavy Chain 14	Protein Coding	Q7Z406	58	GC19P133465	1.59109	https://www.genecards.org/cgi-bin/carddisp.pl?gene=MYH14
NQO1	NAD(P)H Quinone Dehydrogenase 1	Protein Coding	P15559	60	GC16M069706	1.5907	https://www.genecards.org/cgi-bin/carddisp.pl?gene=NQO1
CCDC6	Coiled-Coil Domain Containing 6	Protein Coding	Q16204	50	GC10M059788	1.59061	https://www.genecards.org/cgi-bin/carddisp.pl?gene=CCDC6
HPSE	Heparanase	Protein Coding	Q9Y251	57	GC04M083292	1.59036	https://www.genecards.org/cgi-bin/carddisp.pl?gene=HPSE
TEX10	Testis Expressed 10	Protein Coding	Q9NXF1	41	GC09M100302	1.58968	https://www.genecards.org/cgi-bin/carddisp.pl?gene=TEX10
MED24	Mediator Complex Subunit 24	Protein Coding	O75448	44	GC17M040019	1.58812	https://www.genecards.org/cgi-bin/carddisp.pl?gene=MED24
BAHCC1	BAH Domain And Coiled-Coil Containing 1	Protein Coding	Q9P281	37	GC17P081395	1.587	https://www.genecards.org/cgi-bin/carddisp.pl?gene=BAHCC1
TMOD3	Tropomodulin 3	Protein Coding	Q9NYL9	50	GC15P051829	1.58696	https://www.genecards.org/cgi-bin/carddisp.pl?gene=TMOD3
PTGS1	Prostaglandin-Endoperoxide Synthase 1	Protein Coding	P23219	59	GC09P122370	1.58652	https://www.genecards.org/cgi-bin/carddisp.pl?gene=PTGS1
PLAU	Plasminogen Activator, Urokinase	Protein Coding	P00749	64	GC10P073909	1.58639	https://www.genecards.org/cgi-bin/carddisp.pl?gene=PLAU
TFAP2C	Transcription Factor AP-2 Gamma	Protein Coding	Q92754	53	GC20P056629	1.58607	https://www.genecards.org/cgi-bin/carddisp.pl?gene=TFAP2C
COPS2	COP9 Signalosome Subunit 2	Protein Coding	P61201	50	GC15M049106	1.58607	https://www.genecards.org/cgi-bin/carddisp.pl?gene=COPS2
PTTG1	PTTG1 Regulator Of Sister Chromatid Separation, Securin	Protein Coding	O95997	54	GC05P160454	1.58584	https://www.genecards.org/cgi-bin/carddisp.pl?gene=PTTG1
NPTN-IT1	NPTN Intronic Transcript 1	RNA Gene		20	GC15M073566	1.58455	https://www.genecards.org/cgi-bin/carddisp.pl?gene=NPTN-IT1
TLN1	Talin 1	Protein Coding	Q9Y490	55	GC09M035696	1.58349	https://www.genecards.org/cgi-bin/carddisp.pl?gene=TLN1
ZBTB17	Zinc Finger And BTB Domain Containing 17	Protein Coding	Q13105	52	GC01M020076	1.58194	https://www.genecards.org/cgi-bin/carddisp.pl?gene=ZBTB17
LOC110467515	CYP1A1 5' Regulatory Region	Functional Element		2	GC15P074723	1.58194	https://www.genecards.org/cgi-bin/carddisp.pl?gene=LOC110467515
CD36	CD36 Molecule (CD36 Blood Group)	Protein Coding	P16671	63	GC07P080369	1.58097	https://www.genecards.org/cgi-bin/carddisp.pl?gene=CD36
IL6R	Interleukin 6 Receptor	Protein Coding	P08887	63	GC01P154405	1.58087	https://www.genecards.org/cgi-bin/carddisp.pl?gene=IL6R
GNL2	G Protein Nucleolar 2	Protein Coding	Q13823	42	GC01M037566	1.57941	https://www.genecards.org/cgi-bin/carddisp.pl?gene=GNL2
HNRNPUL2	Heterogeneous Nuclear Ribonucleoprotein U Like 2	Protein Coding	Q1KMD3	43	GC11M062712	1.57863	https://www.genecards.org/cgi-bin/carddisp.pl?gene=HNRNPUL2
BCL7A	BAF Chromatin Remodeling Complex Subunit BCL7A	Protein Coding	Q4VC05	49	GC12P122019	1.57804	https://www.genecards.org/cgi-bin/carddisp.pl?gene=BCL7A
LYZ	Lysozyme	Protein Coding	P61626	59	GC12P069348	1.57576	https://www.genecards.org/cgi-bin/carddisp.pl?gene=LYZ
PDHA1	Pyruvate Dehydrogenase E1 Subunit Alpha 1	Protein Coding	P08559	60	GC0XP019343	1.57371	https://www.genecards.org/cgi-bin/carddisp.pl?gene=PDHA1
PARD3	Par-3 Family Cell Polarity Regulator	Protein Coding	Q8TEW0	54	GC10M036416	1.5733	https://www.genecards.org/cgi-bin/carddisp.pl?gene=PARD3
ANAPC5	Anaphase Promoting Complex Subunit 5	Protein Coding	Q9UJX4	47	GC12M121308	1.57288	https://www.genecards.org/cgi-bin/carddisp.pl?gene=ANAPC5
PRKD2	Protein Kinase D2	Protein Coding	Q9BZL6	56	GC19M046674	1.57276	https://www.genecards.org/cgi-bin/carddisp.pl?gene=PRKD2
CBFB	Core-Binding Factor Subunit Beta	Protein Coding	Q13951	59	GC16P105845	1.57183	https://www.genecards.org/cgi-bin/carddisp.pl?gene=CBFB
MRPL12	Mitochondrial Ribosomal Protein L12	Protein Coding	P52815	51	GC17P134847	1.57137	https://www.genecards.org/cgi-bin/carddisp.pl?gene=MRPL12
HNRNPA0	Heterogeneous Nuclear Ribonucleoprotein A0	Protein Coding	Q13151	48	GC05M137750	1.5694	https://www.genecards.org/cgi-bin/carddisp.pl?gene=HNRNPA0
API5	Apoptosis Inhibitor 5	Protein Coding	Q9BZZ5	47	GC11P043311	1.56807	https://www.genecards.org/cgi-bin/carddisp.pl?gene=API5
PFKL	Phosphofructokinase, Liver Type	Protein Coding	P17858	58	GC21P044300	1.56797	https://www.genecards.org/cgi-bin/carddisp.pl?gene=PFKL
EIF2S2	Eukaryotic Translation Initiation Factor 2 Subunit Beta	Protein Coding	P20042	51	GC20M034088	1.56797	https://www.genecards.org/cgi-bin/carddisp.pl?gene=EIF2S2
FIRRE	Firre Intergenic Repeating RNA Element	RNA Gene		22	GC0XM131691	1.56797	https://www.genecards.org/cgi-bin/carddisp.pl?gene=FIRRE
RNASE1	Ribonuclease A Family Member 1, Pancreatic	Protein Coding	P07998	55	GC14M020801	1.56619	https://www.genecards.org/cgi-bin/carddisp.pl?gene=RNASE1
CIAO1	Cytosolic Iron-Sulfur Assembly Component 1	Protein Coding	O76071	52	GC02P098423	1.56571	https://www.genecards.org/cgi-bin/carddisp.pl?gene=CIAO1
TYRP1	Tyrosinase Related Protein 1	Protein Coding	P17643	58	GC09P012683	1.56449	https://www.genecards.org/cgi-bin/carddisp.pl?gene=TYRP1
CCN2	Cellular Communication Network Factor 2	Protein Coding	P29279	58	GC06M131948	1.56422	https://www.genecards.org/cgi-bin/carddisp.pl?gene=CCN2
MAP1B	Microtubule Associated Protein 1B	Protein Coding	P46821	57	GC05P072107	1.5631	https://www.genecards.org/cgi-bin/carddisp.pl?gene=MAP1B
LARP7	La Ribonucleoprotein 7, Transcriptional Regulator	Protein Coding	Q4G0J3	52	GC04P112674	1.56253	https://www.genecards.org/cgi-bin/carddisp.pl?gene=LARP7
PRRC2A	Proline Rich Coiled-Coil 2A	Protein Coding	P48634	45	GC06P156246	1.56183	https://www.genecards.org/cgi-bin/carddisp.pl?gene=PRRC2A
ZFHX3	Zinc Finger Homeobox 3	Protein Coding	Q15911	55	GC16M072782	1.56029	https://www.genecards.org/cgi-bin/carddisp.pl?gene=ZFHX3
ZIC2	Zic Family Member 2	Protein Coding	O95409	55	GC13P099981	1.56029	https://www.genecards.org/cgi-bin/carddisp.pl?gene=ZIC2
DHX30	DExH-Box Helicase 30	Protein Coding	Q7L2E3	52	GC03P047802	1.56003	https://www.genecards.org/cgi-bin/carddisp.pl?gene=DHX30
ANAPC1	Anaphase Promoting Complex Subunit 1	Protein Coding	Q9H1A4	52	GC02M111611	1.55833	https://www.genecards.org/cgi-bin/carddisp.pl?gene=ANAPC1
NIFK	Nucleolar Protein Interacting With The FHA Domain Of MKI67	Protein Coding	Q9BYG3	42	GC02M121726	1.55826	https://www.genecards.org/cgi-bin/carddisp.pl?gene=NIFK
NIP7	Nucleolar Pre-RRNA Processing Protein NIP7	Protein Coding	Q9Y221	47	GC16P106024	1.55783	https://www.genecards.org/cgi-bin/carddisp.pl?gene=NIP7
RRP15	Ribosomal RNA Processing 15 Homolog	Protein Coding	Q9Y3B9	44	GC01P218285	1.55783	https://www.genecards.org/cgi-bin/carddisp.pl?gene=RRP15
MDN1	Midasin AAA ATPase 1	Protein Coding	Q9NU22	49	GC06M089642	1.55667	https://www.genecards.org/cgi-bin/carddisp.pl?gene=MDN1
HPGD	15-Hydroxyprostaglandin Dehydrogenase	Protein Coding	P15428	58	GC04M174490	1.55355	https://www.genecards.org/cgi-bin/carddisp.pl?gene=HPGD
MIR320A	MicroRNA 320a	RNA Gene		30	GC08M022379	1.55332	https://www.genecards.org/cgi-bin/carddisp.pl?gene=MIR320A
COL10A1	Collagen Type X Alpha 1 Chain	Protein Coding	Q03692	54	GC06M116118	1.55255	https://www.genecards.org/cgi-bin/carddisp.pl?gene=COL10A1
NUP88	Nucleoporin 88	Protein Coding	Q99567	52	GC17M088215	1.5511	https://www.genecards.org/cgi-bin/carddisp.pl?gene=NUP88
COPB2	COPI Coat Complex Subunit Beta 2	Protein Coding	P35606	55	GC03M139355	1.55086	https://www.genecards.org/cgi-bin/carddisp.pl?gene=COPB2
CDK11B	Cyclin Dependent Kinase 11B	Protein Coding	P21127	51	GC01M019499	1.54762	https://www.genecards.org/cgi-bin/carddisp.pl?gene=CDK11B
ZIC5	Zic Family Member 5	Protein Coding	Q96T25	45	GC13M099962	1.54707	https://www.genecards.org/cgi-bin/carddisp.pl?gene=ZIC5
AHSA1	Activator Of HSP90 ATPase Activity 1	Protein Coding	O95433	54	GC14P077457	1.54676	https://www.genecards.org/cgi-bin/carddisp.pl?gene=AHSA1
APPL1	Adaptor Protein, Phosphotyrosine Interacting With PH Domain And Leucine Zipper 1	Protein Coding	Q9UKG1	57	GC03P057227	1.54651	https://www.genecards.org/cgi-bin/carddisp.pl?gene=APPL1
NEDD8	NEDD8 Ubiquitin Like Modifier	Protein Coding	Q15843	52	GC14M024216	1.54651	https://www.genecards.org/cgi-bin/carddisp.pl?gene=NEDD8
KNG1	Kininogen 1	Protein Coding	P01042	61	GC03P186717	1.5439	https://www.genecards.org/cgi-bin/carddisp.pl?gene=KNG1
BCL7C	BAF Chromatin Remodeling Complex Subunit BCL7C	Protein Coding	Q8WUZ0	45	GC16M045809	1.54257	https://www.genecards.org/cgi-bin/carddisp.pl?gene=BCL7C
WASF2	WASP Family Member 2	Protein Coding	Q9Y6W5	52	GC01M027404	1.54213	https://www.genecards.org/cgi-bin/carddisp.pl?gene=WASF2
BCHE	Butyrylcholinesterase	Protein Coding	P06276	62	GC03M165772	1.54031	https://www.genecards.org/cgi-bin/carddisp.pl?gene=BCHE
WDR36	WD Repeat Domain 36	Protein Coding	Q8NI36	50	GC05P111091	1.54023	https://www.genecards.org/cgi-bin/carddisp.pl?gene=WDR36
SIGLEC7	Sialic Acid Binding Ig Like Lectin 7	Protein Coding	Q9Y286	52	GC19P051142	1.53945	https://www.genecards.org/cgi-bin/carddisp.pl?gene=SIGLEC7
STAT5B	Signal Transducer And Activator Of Transcription 5B	Protein Coding	P51692	62	GC17M042199	1.53893	https://www.genecards.org/cgi-bin/carddisp.pl?gene=STAT5B
ARIH1	Ariadne RBR E3 Ubiquitin Protein Ligase 1	Protein Coding	Q9Y4X5	50	GC15P072474	1.53822	https://www.genecards.org/cgi-bin/carddisp.pl?gene=ARIH1
PSMC1	Proteasome 26S Subunit, ATPase 1	Protein Coding	P62191	55	GC14P090256	1.53665	https://www.genecards.org/cgi-bin/carddisp.pl?gene=PSMC1
BOP1	BOP1 Ribosomal Biogenesis Factor	Protein Coding	Q14137	45	GC08M144262	1.53665	https://www.genecards.org/cgi-bin/carddisp.pl?gene=BOP1
NEDD4	NEDD4 E3 Ubiquitin Protein Ligase	Protein Coding	P46934	60	GC15M055826	1.53256	https://www.genecards.org/cgi-bin/carddisp.pl?gene=NEDD4
PPIF	Peptidylprolyl Isomerase F	Protein Coding	P30405	56	GC10P116001	1.53239	https://www.genecards.org/cgi-bin/carddisp.pl?gene=PPIF
AKAP12	A-Kinase Anchoring Protein 12	Protein Coding	Q02952	51	GC06P151239	1.53166	https://www.genecards.org/cgi-bin/carddisp.pl?gene=AKAP12
USP10	Ubiquitin Specific Peptidase 10	Protein Coding	Q14694	56	GC16P106552	1.53154	https://www.genecards.org/cgi-bin/carddisp.pl?gene=USP10
RRS1	Ribosome Biogenesis Regulator 1 Homolog	Protein Coding	Q15050	43	GC08P066429	1.53075	https://www.genecards.org/cgi-bin/carddisp.pl?gene=RRS1
TMEM201	Transmembrane Protein 201	Protein Coding	Q5SNT2	44	GC01P009588	1.52995	https://www.genecards.org/cgi-bin/carddisp.pl?gene=TMEM201
SMAD5	SMAD Family Member 5	Protein Coding	Q99717	55	GC05P136132	1.52767	https://www.genecards.org/cgi-bin/carddisp.pl?gene=SMAD5
UCA1	Urothelial Cancer Associated 1	RNA Gene		30	GC19P141717	1.52653	https://www.genecards.org/cgi-bin/carddisp.pl?gene=UCA1
MUC5AC	Mucin 5AC, Oligomeric Mucus/Gel-Forming	Protein Coding	P98088	51	GC11P014072	1.52626	https://www.genecards.org/cgi-bin/carddisp.pl?gene=MUC5AC
CSDE1	Cold Shock Domain Containing E1	Protein Coding	O75534	52	GC01M114716	1.52588	https://www.genecards.org/cgi-bin/carddisp.pl?gene=CSDE1
HMBOX1	Homeobox Containing 1	Protein Coding	Q6NT76	41	GC08P028890	1.52471	https://www.genecards.org/cgi-bin/carddisp.pl?gene=HMBOX1
PPP3CC	Protein Phosphatase 3 Catalytic Subunit Gamma	Protein Coding	P48454	54	GC08P022440	1.52125	https://www.genecards.org/cgi-bin/carddisp.pl?gene=PPP3CC
EVPLL	Envoplakin Like	Protein Coding	A8MZ36	37	GC17P133016	1.52125	https://www.genecards.org/cgi-bin/carddisp.pl?gene=EVPLL
CCDC88C	Coiled-Coil Domain Containing 88C	Protein Coding	Q9P219	51	GC14M091271	1.52055	https://www.genecards.org/cgi-bin/carddisp.pl?gene=CCDC88C
ATXN1L	Ataxin 1 Like	Protein Coding	P0C7T5	42	GC16P071808	1.52055	https://www.genecards.org/cgi-bin/carddisp.pl?gene=ATXN1L
CSTB	Cystatin B	Protein Coding	P04080	59	GC21M043772	1.52054	https://www.genecards.org/cgi-bin/carddisp.pl?gene=CSTB
ADRA1A	Adrenoceptor Alpha 1A	Protein Coding	P35348	59	GC08M026747	1.51898	https://www.genecards.org/cgi-bin/carddisp.pl?gene=ADRA1A
MED14	Mediator Complex Subunit 14	Protein Coding	O60244	49	GC0XM040648	1.51892	https://www.genecards.org/cgi-bin/carddisp.pl?gene=MED14
MRPL38	Mitochondrial Ribosomal Protein L38	Protein Coding	Q96DV4	47	GC17M090380	1.51816	https://www.genecards.org/cgi-bin/carddisp.pl?gene=MRPL38
PTK2	Protein Tyrosine Kinase 2	Protein Coding	Q05397	61	GC08M140657	1.5161	https://www.genecards.org/cgi-bin/carddisp.pl?gene=PTK2
POLB	DNA Polymerase Beta	Protein Coding	P06746	59	GC08P042338	1.51476	https://www.genecards.org/cgi-bin/carddisp.pl?gene=POLB
MRPS9	Mitochondrial Ribosomal Protein S9	Protein Coding	P82933	47	GC02P105054	1.51426	https://www.genecards.org/cgi-bin/carddisp.pl?gene=MRPS9
LOC107832851	SIRT1 Promoter Region	Functional Element		3	GC10P067881	1.51386	https://www.genecards.org/cgi-bin/carddisp.pl?gene=LOC107832851
NDFIP1	Nedd4 Family Interacting Protein 1	Protein Coding	Q9BT67	50	GC05P142108	1.51328	https://www.genecards.org/cgi-bin/carddisp.pl?gene=NDFIP1
ABCF2	ATP Binding Cassette Subfamily F Member 2	Protein Coding	Q9UG63	51	GC07M151211	1.5131	https://www.genecards.org/cgi-bin/carddisp.pl?gene=ABCF2
MED17	Mediator Complex Subunit 17	Protein Coding	Q9NVC6	51	GC11P093784	1.51152	https://www.genecards.org/cgi-bin/carddisp.pl?gene=MED17
PCM1	Pericentriolar Material 1	Protein Coding	Q15154	54	GC08P017922	1.51073	https://www.genecards.org/cgi-bin/carddisp.pl?gene=PCM1
EIF4E	Eukaryotic Translation Initiation Factor 4E	Protein Coding	P06730	62	GC04M098879	1.50698	https://www.genecards.org/cgi-bin/carddisp.pl?gene=EIF4E
FARP1	FERM, ARH/RhoGEF And Pleckstrin Domain Protein 1	Protein Coding	Q9Y4F1	48	GC13P098142	1.50695	https://www.genecards.org/cgi-bin/carddisp.pl?gene=FARP1
ATAD3A	ATPase Family AAA Domain Containing 3A	Protein Coding	Q9NVI7	52	GC01P059876	1.50236	https://www.genecards.org/cgi-bin/carddisp.pl?gene=ATAD3A
ZEB2	Zinc Finger E-Box Binding Homeobox 2	Protein Coding	O60315	61	GC02M144384	1.50142	https://www.genecards.org/cgi-bin/carddisp.pl?gene=ZEB2
TNRC18	Trinucleotide Repeat Containing 18	Protein Coding	O15417	40	GC07M005716	1.50045	https://www.genecards.org/cgi-bin/carddisp.pl?gene=TNRC18
FNTA	Farnesyltransferase, CAAX Box, Subunit Alpha	Protein Coding	P49354	52	GC08P043034	1.49965	https://www.genecards.org/cgi-bin/carddisp.pl?gene=FNTA
MCC	MCC Regulator Of WNT Signaling Pathway	Protein Coding	P23508	54	GC05M113022	1.49932	https://www.genecards.org/cgi-bin/carddisp.pl?gene=MCC
RPS6KB2	Ribosomal Protein S6 Kinase B2	Protein Coding	Q9UBS0	58	GC11P067428	1.4977	https://www.genecards.org/cgi-bin/carddisp.pl?gene=RPS6KB2
NEU1	Neuraminidase 1	Protein Coding	Q99519	59	GC06M031857	1.49638	https://www.genecards.org/cgi-bin/carddisp.pl?gene=NEU1
ANAPC4	Anaphase Promoting Complex Subunit 4	Protein Coding	Q9UJX5	45	GC04P027030	1.49535	https://www.genecards.org/cgi-bin/carddisp.pl?gene=ANAPC4
CSNK1A1	Casein Kinase 1 Alpha 1	Protein Coding	P48729	61	GC05M149492	1.4949	https://www.genecards.org/cgi-bin/carddisp.pl?gene=CSNK1A1
PLAUR	Plasminogen Activator, Urokinase Receptor	Protein Coding	Q03405	57	GC19M043646	1.49244	https://www.genecards.org/cgi-bin/carddisp.pl?gene=PLAUR
POLRMT	RNA Polymerase Mitochondrial	Protein Coding	O00411	54	GC19M000617	1.49207	https://www.genecards.org/cgi-bin/carddisp.pl?gene=POLRMT
MIR200A	MicroRNA 200a	RNA Gene		29	GC01P059855	1.49182	https://www.genecards.org/cgi-bin/carddisp.pl?gene=MIR200A
ATXN2L	Ataxin 2 Like	Protein Coding	Q8WWM7	51	GC16P104813	1.49134	https://www.genecards.org/cgi-bin/carddisp.pl?gene=ATXN2L
NAT2	N-Acetyltransferase 2	Protein Coding	P11245	55	GC08P018391	1.49115	https://www.genecards.org/cgi-bin/carddisp.pl?gene=NAT2
FRY	FRY Microtubule Binding Protein	Protein Coding	Q5TBA9	46	GC13P031933	1.48964	https://www.genecards.org/cgi-bin/carddisp.pl?gene=FRY
KIF20A	Kinesin Family Member 20A	Protein Coding	O95235	52	GC05P138319	1.48769	https://www.genecards.org/cgi-bin/carddisp.pl?gene=KIF20A
KIF23	Kinesin Family Member 23	Protein Coding	Q02241	55	GC15P069414	1.48677	https://www.genecards.org/cgi-bin/carddisp.pl?gene=KIF23
CYP24A1	Cytochrome P450 Family 24 Subfamily A Member 1	Protein Coding	Q07973	59	GC20M054153	1.48526	https://www.genecards.org/cgi-bin/carddisp.pl?gene=CYP24A1
TGFB2	Transforming Growth Factor Beta 2	Protein Coding	P61812	64	GC01P218345	1.48477	https://www.genecards.org/cgi-bin/carddisp.pl?gene=TGFB2
PAPPA-AS1	PAPPA Antisense RNA 1	RNA Gene	Q5QFB9	28	GC09M116398	1.48449	https://www.genecards.org/cgi-bin/carddisp.pl?gene=PAPPA-AS1
IMPDH2	Inosine Monophosphate Dehydrogenase 2	Protein Coding	P12268	61	GC03M054250	1.48394	https://www.genecards.org/cgi-bin/carddisp.pl?gene=IMPDH2
ZNF865	Zinc Finger Protein 865	Protein Coding	P0CJ78	31	GC19P055605	1.4838	https://www.genecards.org/cgi-bin/carddisp.pl?gene=ZNF865
BRWD1	Bromodomain And WD Repeat Domain Containing 1	Protein Coding	Q9NSI6	51	GC21M039184	1.48287	https://www.genecards.org/cgi-bin/carddisp.pl?gene=BRWD1
HSP90AA2P	Heat Shock Protein 90 Alpha Family Class A Member 2, Pseudogene	Pseudogene	Q14568	28	GC11M027888	1.48164	https://www.genecards.org/cgi-bin/carddisp.pl?gene=HSP90AA2P
CNMD	Chondromodulin	Protein Coding	O75829	51	GC13M052704	1.48001	https://www.genecards.org/cgi-bin/carddisp.pl?gene=CNMD
RCL1	RNA Terminal Phosphate Cyclase Like 1	Protein Coding	Q9Y2P8	47	GC09P004792	1.47867	https://www.genecards.org/cgi-bin/carddisp.pl?gene=RCL1
PUM3	Pumilio RNA Binding Family Member 3	Protein Coding	Q15397	43	GC09M002721	1.47791	https://www.genecards.org/cgi-bin/carddisp.pl?gene=PUM3
SFXN1	Sideroflexin 1	Protein Coding	Q9H9B4	48	GC05P175477	1.47724	https://www.genecards.org/cgi-bin/carddisp.pl?gene=SFXN1
SGO2	Shugoshin 2	Protein Coding	Q562F6	47	GC02P200511	1.47201	https://www.genecards.org/cgi-bin/carddisp.pl?gene=SGO2
CDKN2B-AS1	CDKN2B Antisense RNA 1	RNA Gene		32	GC09P021994	1.47103	https://www.genecards.org/cgi-bin/carddisp.pl?gene=CDKN2B-AS1
PROX1	Prospero Homeobox 1	Protein Coding	Q92786	55	GC01P213983	1.47053	https://www.genecards.org/cgi-bin/carddisp.pl?gene=PROX1
IKZF2	IKAROS Family Zinc Finger 2	Protein Coding	Q9UKS7	50	GC02M213001	1.46948	https://www.genecards.org/cgi-bin/carddisp.pl?gene=IKZF2
EXOSC7	Exosome Component 7	Protein Coding	Q15024	48	GC03P061330	1.4677	https://www.genecards.org/cgi-bin/carddisp.pl?gene=EXOSC7
RPN2	Ribophorin II	Protein Coding	P04844	51	GC20P037178	1.46746	https://www.genecards.org/cgi-bin/carddisp.pl?gene=RPN2
CD44	CD44 Molecule (IN Blood Group)	Protein Coding	P16070	61	GC11P035139	1.46739	https://www.genecards.org/cgi-bin/carddisp.pl?gene=CD44
MCCC1	Methylcrotonyl-CoA Carboxylase Subunit 1	Protein Coding	Q96RQ3	56	GC03M183015	1.46614	https://www.genecards.org/cgi-bin/carddisp.pl?gene=MCCC1
COPG1	COPI Coat Complex Subunit Gamma 1	Protein Coding	Q9Y678	51	GC03P129249	1.46481	https://www.genecards.org/cgi-bin/carddisp.pl?gene=COPG1
MRPS18B	Mitochondrial Ribosomal Protein S18B	Protein Coding	Q9Y676	47	GC06P030617	1.46054	https://www.genecards.org/cgi-bin/carddisp.pl?gene=MRPS18B
SLC25A4	Solute Carrier Family 25 Member 4	Protein Coding	P12235	61	GC04P185143	1.46006	https://www.genecards.org/cgi-bin/carddisp.pl?gene=SLC25A4
DBT	Dihydrolipoamide Branched Chain Transacylase E2	Protein Coding	P11182	55	GC01M100186	1.45921	https://www.genecards.org/cgi-bin/carddisp.pl?gene=DBT
NOTCH3	Notch Receptor 3	Protein Coding	Q9UM47	64	GC19M015159	1.45837	https://www.genecards.org/cgi-bin/carddisp.pl?gene=NOTCH3
SPDL1	Spindle Apparatus Coiled-Coil Protein 1	Protein Coding	Q96EA4	42	GC05P169583	1.45682	https://www.genecards.org/cgi-bin/carddisp.pl?gene=SPDL1
HDGFL3	HDGF Like 3	Protein Coding	Q9Y3E1	40	GC15M155820	1.45475	https://www.genecards.org/cgi-bin/carddisp.pl?gene=HDGFL3
PAFAH1B1	Platelet Activating Factor Acetylhydrolase 1b Regulatory Subunit 1	Protein Coding	P43034	58	GC17P002593	1.45293	https://www.genecards.org/cgi-bin/carddisp.pl?gene=PAFAH1B1
MYEF2	Myelin Expression Factor 2	Protein Coding	Q9P2K5	48	GC15M048134	1.45223	https://www.genecards.org/cgi-bin/carddisp.pl?gene=MYEF2
ALDH18A1	Aldehyde Dehydrogenase 18 Family Member A1	Protein Coding	P54886	58	GC10M095605	1.45122	https://www.genecards.org/cgi-bin/carddisp.pl?gene=ALDH18A1
CLPB	ClpB Family Mitochondrial Disaggregase	Protein Coding	Q9H078	56	GC11M133042	1.45122	https://www.genecards.org/cgi-bin/carddisp.pl?gene=CLPB
PSMD11	Proteasome 26S Subunit, Non-ATPase 11	Protein Coding	O00231	51	GC17P032444	1.45122	https://www.genecards.org/cgi-bin/carddisp.pl?gene=PSMD11
PTS	6-Pyruvoyltetrahydropterin Synthase	Protein Coding	Q03393	58	GC11P112226	1.45118	https://www.genecards.org/cgi-bin/carddisp.pl?gene=PTS
TRMT2A	TRNA Methyltransferase 2 Homolog A	Protein Coding	Q8IZ69	48	GC22M020460	1.45118	https://www.genecards.org/cgi-bin/carddisp.pl?gene=TRMT2A
MIR376A1	MicroRNA 376a-1	RNA Gene		24	GC14P119059	1.45118	https://www.genecards.org/cgi-bin/carddisp.pl?gene=MIR376A1
DHX16	DEAH-Box Helicase 16	Protein Coding	O60231	52	GC06M030653	1.451	https://www.genecards.org/cgi-bin/carddisp.pl?gene=DHX16
AGO1	Argonaute RISC Component 1	Protein Coding	Q9UL18	54	GC01P035869	1.44958	https://www.genecards.org/cgi-bin/carddisp.pl?gene=AGO1
POLR2K	RNA Polymerase II, I And III Subunit K	Protein Coding	P53803	49	GC08P100150	1.44813	https://www.genecards.org/cgi-bin/carddisp.pl?gene=POLR2K
HNF1B	HNF1 Homeobox B	Protein Coding	P35680	55	GC17M037686	1.44694	https://www.genecards.org/cgi-bin/carddisp.pl?gene=HNF1B
AKAP9	A-Kinase Anchoring Protein 9	Protein Coding	Q99996	53	GC07P091940	1.44624	https://www.genecards.org/cgi-bin/carddisp.pl?gene=AKAP9
OTX1	Orthodenticle Homeobox 1	Protein Coding	P32242	52	GC02P063050	1.4443	https://www.genecards.org/cgi-bin/carddisp.pl?gene=OTX1
PNMA2	PNMA Family Member 2	Protein Coding	Q9UL42	48	GC08M026504	1.4443	https://www.genecards.org/cgi-bin/carddisp.pl?gene=PNMA2
ZBTB44	Zinc Finger And BTB Domain Containing 44	Protein Coding	Q8NCP5	40	GC11M130226	1.4443	https://www.genecards.org/cgi-bin/carddisp.pl?gene=ZBTB44
LOC111216272	ADH1A Promoter	Functional Element		2	GC04P099290	1.4443	https://www.genecards.org/cgi-bin/carddisp.pl?gene=LOC111216272
[truncated: 1,160 more rows]
