# Supplementary material for: Integrated multi-omics identifies macrophage ARG1-mediated deacetylation with causal and diagnostic implications in ischemic stroke
Source: iScience. 2026 Mar 6;29(4):115269. doi: 10.1016/j.isci.2026.115269 (PMC13018907; doi:10.1016/j.isci.2026.115269)
Supplement: Data S1. Tables S1–S13 [file mmc2.zip › Supplementary Table4.xlsx]

## Sheet: Supplementary Table 4
The complete CIBERSORT deconvolution results
id	B cells naive	B cells memory	Plasma cells	T cells CD8	T cells CD4 naive	T cells CD4 memory resting	T cells CD4 memory activated	T cells follicular helper	T cells regulatory (Tregs)	T cells gamma delta	NK cells resting	NK cells activated	Monocytes	Macrophages M0	Macrophages M1	Macrophages M2	Dendritic cells resting	Dendritic cells activated	Mast cells resting	Mast cells activated	Eosinophils	Neutrophils	P.value	Correlation	RMSE
GSM5987862_con	0	0.0484049	0.042654	0.0350313	0.11666	0	0	0	0.00223923	0.00782447	0.118736	0.0682301	0	0.508635	0	0	0	0	0.0122687	0	0.0355993	0	0	0.770849	43.0014
GSM5987863_con	0	0.0942705	0.0128357	0.035591	0.362915	0	0	0	0.0184037	0.0690461	0.083818	0.132877	0	0.173054	0	0	0.00349391	0	0.00326632	0.0104286	0	0	0	0.682104	48.4699
GSM5987864_con	0	0.113295	0.100313	0.0849169	0.104944	0	0.00793194	0.0119594	0.00947291	0.0199689	0.138057	0.115459	0.0564118	0.128183	0.0110302	0.00405884	0.0103325	0	0.00323884	0.00518089	0	0.0133464	0	0.639509	52.9139
GSM5987865_stroke	0	0.165798	0.126646	0.0970893	0.140555	0	0.00034294	0.000369394	0.00530271	0.0464464	0.123521	0.0850221	0.00149995	0.154823	0	0	0.0131506	0	0.00280047	0.00819238	0	0.0117663	0	0.66891	49.9673
GSM5987866_stroke	0	0.11809	0.107526	0.0809017	0.0997655	0.0249832	0.032496	0.0258773	0.0340969	0.0348976	0.119468	0.109263	0.055015	0.086017	0.00411458	0.00443887	0.00644571	8.02e-05	0.00426728	0.00472457	0	0.00646579	0	0.682013	50.9751
GSM5987867_stroke	0	0.170366	0.122057	0.0890789	0.0627156	0.0111501	0.00451701	0.012523	0.0058021	0.0261631	0.0637241	0.0355546	0	0.313014	0.00246684	0	0	0	0	0.00383281	0	0.00566695	0	0.743061	45.0786
GSM5987868_stroke	0	0.135203	0.119023	0.0947792	0.113374	0.0325604	0.0480403	0.0164448	0.0380396	0.0447437	0.112944	0.0880316	0.0438472	0.0534444	0.00428938	0.00519062	0.0085988	0.0020655	0.00690191	0.000425658	0	0.00749787	0	0.687993	50.8819
