# Supplementary material for: Integrated multi-omics identifies macrophage ARG1-mediated deacetylation with causal and diagnostic implications in ischemic stroke
Source: iScience. 2026 Mar 6;29(4):115269. doi: 10.1016/j.isci.2026.115269 (PMC13018907; doi:10.1016/j.isci.2026.115269)
Supplement: Data S1. Tables S1–S13 [file mmc2.zip › Supplementary Table2.xlsx]

## Sheet: Supplementary Table 2
Primer Sequences Used for RT‑qPCR Analysis
Gene	Primers sequences
Vim	F: GACGCCATCAACACCGAGT
	R:CATTTCACGTCGTCGCGGAA
Arg1	F:TGCTGAAGGACACCTTTGCT
	R:GGAGGTCTTGGTGATGTCCT
Prpf31	F:AGAACCCAGAGCCAGAAGGA
	R:TCCACGATGGTCTTGATGGT
Gapdh	F:GGGTGTGAACCATGAGAAGT
	R:CAGTGATGGCATGGACTGTG
