# Supplementary material for: Integrated multi-omics identifies macrophage ARG1-mediated deacetylation with causal and diagnostic implications in ischemic stroke
Source: iScience. 2026 Mar 6;29(4):115269. doi: 10.1016/j.isci.2026.115269 (PMC13018907; doi:10.1016/j.isci.2026.115269)
Supplement: Data S1. Tables S1–S13 [file mmc2.zip › Supplementary Table1.xlsx]

## Sheet: Supplementary Table 1
Summary of Transcriptomic Datasets for Ischemic Stroke
Disease	Data Set	Platform ID	Organism	Sample	Normal(n)	Patient(n)	Gene
Ischemic Stroke	GSE58294	GPL570	Homo sapiens	Blood	23	69	mRNA
Ischemic Stroke	GSE22255	GPL570	Homo sapiens	Blood	20	20	mRNA
Ischemic Stroke	GSE267240	GPL24247	Mus musculus	Brain	2	2	mRNA
Ischemic Stroke	GSE16561	GPL6883	Homo sapiens	Blood	24	39	mRNA
Ischemic Stroke	GSE37587	GPL6883	Homo sapiens	Blood	0	68	mRNA
Ischemic Stroke	GSE285659	GPL24676	Homo sapiens	Blood	3	3	mRNA
Ischemic Stroke	GSE199819	GPL24676	Homo sapiens	Blood	3	4	mRNA
